# Supplementary material for: Common food preservatives induce an oxidative stress response in Salmonella enterica serovar Typhimurium
Source: Microbiology (Reading). 2025 Sep 15;171(9):001609. doi: 10.1099/mic.0.001609 (PMC12440568; doi:10.1099/mic.0.001609)
Supplement: Uncited Table S1. [file mic-171-01609-s002.xlsx]

## Sheet: MasterGeneList
locus_tag	gene_name	start	end	NaCl.5.logfc	NaCl.5.q	NaCl.5.Alba	KCl.10.logfc	KCl.10.q	KCl.10.Alba	SL.5.logfc	SL.5.q	SL.5.Alba	SN.125.logfc	SN.125.q	SN.125.Alba	fcn
STM14_0526	STM14_0526	501468	501653	-8.14842	4.33213e-07		-4.24936	6.35037e-05		-4.9691	0.000274219		-1.52193	1		hypothetical protein
STM14_0184	aceF	179631	181520	-7.38976	0.000222818		-0.398329	0.947779		-2.26618	0.255697		-3.55693	1		dihydrolipoamide acetyltransferase
STM14_1904	STM14_1904	1670559	1670702	-6.71314	0.00242614		-1.28899	0.635776		-1.39059	0.641361		-6.62052	1		hypothetical protein
STM14_1732	rnt	1521678	1522325	-6.69799	0.00314031		-0.68097	0.840863		-0.53773	0.925324		-0.872039	1		ribonuclease T
STM14_5102	pspG	4483189	4483431	-6.5468	0.00515955		-0.298648	0.972188		-0.377936	0.974819		-3.23776	1		phage shock protein G
STM14_1111	ihfB	1025979	1026263	-6.15323	1.1739e-07		-2.67848	0.0038511		-0.228376	0.959356		-1.16034	1		integration host factor subunit beta
STM14_1223	STM14_1223	1128254	1128670	-6.13441	0.130931		-1.70461	0.66756		-1.18013	0.891327		-6.05224	1		putative cytoplasmic protein
STM14_0157	ftsQ	154245	155075	-6.04294	0.0310821	1	-6.13105	0.0277932	1	-1.08715	0.867969	2	-5.94666	1		cell division protein FtsQ
STM14_3691	STM14_3691	3236175	3236279	-5.83587	0.084073		-0.0871229	1		-1.40892	0.777595		0.603431	1		hypothetical protein
STM14_2221	yobF	1947174	1947317	-5.4665	3.38523e-05		0.421496	0.906071		0.33923	0.934103		-0.720031	1		putative cytoplasmic protein
STM14_2801	rcsB	2421547	2422197	-5.45879	0.11746		0.0773163	1		1.58979	0.547308		-0.323382	1		transcriptional regulator RcsB
STM14_0815	pgm	760255	761895	-5.43924	0.110108		2.98578	0.00421181		1.733	0.418176		-0.935765	1		phosphoglucomutase
STM14_2158	STM14_2158	1893588	1893701	-5.26381	0.225485		-2.99747	0.404133		-1.02242	0.940865		-5.15737	1		hypothetical protein
STM14_0688	fepC	651479	652273	-5.2468	0.281015		-3.08958	0.467496		-5.251	0.39691		-5.13964	1		iron-enterobactin transporter ATP-binding protein
STM14_4512	STM14_4512	3954806	3954916	-5.0552	0.320305		-5.14121	0.345096		-2.65353	0.674464		-0.57971	1		hypothetical protein
STM14_4726	wecF	4155330	4156688	-4.99665	0.233328		1.68081	0.450466		1.72317	0.539251		0.30745	1		putative entero common antigen polymerase
STM14_4665	atpF	4096750	4097220	-4.8651	0.363909		-4.95082	0.393051		-4.8719	0.494976		-4.79777	1		F0F1 ATP synthase subunit B
STM14_0483	secF	464882	465853	-4.83016	0.306982		-4.91605	0.330914		-4.83638	0.421047		-4.7544	1		preprotein translocase subunit SecF
STM14_0690	fepD	653259	654266	-4.81668	0.298438		-1.67421	0.739795		-4.8222	0.409843		4.44762	1		iron-enterobactin transporter membrane protein
STM14_1116	ycaR	1032844	1033026	-4.75688	0.429807		-4.8439	0.387332		0.495377	0.971014		0.404522	1		hypothetical protein
STM14_1731	ydhD	1521253	1521600	-4.69057	0.000222818		-1.01092	0.534709		-0.624972	0.887353		-1.18624	1		hypothetical protein
STM14_0495	nusB	472220	472639	-4.59627	0.368315		-0.723099	0.924495		1.03629	0.893085		-4.50948	1		transcription antitermination protein NusB
STM14_3730	yqgB	3270033	3270164	-4.58243	0.368934		-0.870653	0.97755		0.609706	0.971014		0.384388	1		putative inner membrane protein
STM14_3246	trxC	2842488	2842907	-4.5473	0.421881		-2.27294	0.692939		-4.54984	0.556141		-2.05891	1		thioredoxin 2
STM14_0185	lpdA	181720	183144	-4.54729	0.421881		2.51587	0.146429		1.97101	0.606346		-2.05895	1		dihydrolipoamide dehydrogenase
STM14_2072	cysB	1819096	1820070	-4.54582	0.00614018		-1.74189	0.435076		-1.06845	0.81231		-1.12164	1		transcriptional regulator CysB
STM14_1625	pheT	1426653	1429040	-4.39014	0.49821		-4.47464	0.538657		-0.557267	0.986497		-4.32985	1		phenylalanyl-tRNA synthetase subunit beta
STM14_4689	STM14_4689	4123240	4123338	-4.3901	0.49821		-1.21788	0.910257		-0.00395	1		-1.95432	1
STM14_4714	rhoL	4143613	4143708	-4.32153	0.472539		1.77615	0.515661		1.97778	0.584826		-4.21674	1		pseudogene
STM14_4666	atpE	4097280	4097519	-4.30124	0.496143		0.45372	1		-4.30344	0.623504		-4.18593	1		F0F1 ATP synthase subunit C
STM14_2913	folC	2528906	2530174	-4.30124	0.496143		-4.38702	0.534709		-4.3034	0.623504		-4.1859	1		bifunctional folylpolyglutamate synthase/ dihydrofolate synthase
STM14_2705	STM14_2705	2342720	2342848	-4.30122	0.496143		-0.447843	0.972902		-0.628079	0.986219		1.17421	1		hypothetical protein
STM14_2990	ptsI	2596444	2598171	-4.22147	1.56641e-18	-5	-1.52886	4.94053e-05	-1	-0.580401	0.406464		-1.61247	1		phosphoenolpyruvate-protein phosphotransferase
STM14_4228	yhgI	3683336	3683911	-4.11393	0.00690674		-1.81854	0.230042		-0.361381	0.948958		-4.80601	1		putative DNA uptake protein
STM14_0152	murD	148112	149428	-4.07927	0.604701		-4.16295	0.638856		-4.08716	0.719607		-4.02331	1		UDP-N-acetylmuramoyl-L-alanyl-D-glutamate synthetase
STM14_4461	secB	3909728	3910195	-4.06458	0.0411272		-2.89501	0.0900297		-0.705885	0.891128		2.73597	1		preprotein translocase subunit SecB
STM14_3616	STM14_3616	3177651	3177833	-4.05198	0.0408897		-1.10818	0.739795		-3.1948	0.194902		-6.36061	1		hypothetical protein
STM14_1539	yeaQ	1363114	1363362	-4.01396	0.000248676		-3.42648	0.000684505		-5.86268	4.31159e-05		0.499229	1		hypothetical protein
STM14_2126	tyrV	1863547	1863631	-4.00269	0.603253		-1.73262	0.857238		1.13327	0.933536		-0.158559	1
STM14_3216	STM14_3216	2820999	2821259	-3.94671	6.94958e-05		-5.03251	6.11281e-07		-8.56706	3.54422e-07		-4.35256	1		conserved hypothetical protein
STM14_2989	ptsH	2596138	2596395	-3.78999	1.2722e-05		-1.83944	0.0388878		-0.341472	0.919516		0.164959	1		phosphohistidinoprotein-hexose phosphotransferase component of PTS system (Hpr)
STM14_3280	STM14_3280	2870862	2871008	-3.70277	0.0012979		-7.86373	6.47183e-06		-1.36253	0.502002		-2.06216	1		hypothetical protein
STM14_1079	cydD	991677	993443	-3.68555	0.72653		3.13414	0.282403		-3.69328	0.82247		0.0935517	1		cysteine/glutathione ABC transporter membrane/ATP-binding component
STM14_2124	tyrT	1863258	1863342	-3.68551	0.72653		-1.41392	0.944204		1.93578	0.771252		-1.25727	1
STM14_4979	tyrU	4378232	4378316	-3.68546	0.72653		0.316798	1		0.355429	1		-3.63381	1
STM14_0411	STM14_0411	399120	399233	-3.66345	0.722981		1.00941	0.870625		2.62891	0.341351		0.520325	1		hypothetical protein
STM14_2882	ackA	2499491	2500693	-3.65309	0.00107142		-0.495035	0.850854		-2.95672	0.045285		-0.800911	1		acetate kinase
STM14_3217	STM14_3217	2821377	2821736	-3.62334	0.72653		-3.70643	0.748468		-3.62546	0.822362		-3.507	1		putative regulator
STM14_2991	crr	2598212	2598721	-3.6233	0.72653		2.44234	0.31269		0.62043	0.986219		1.54404	1		glucose-specific PTS system component
STM14_2703	folE	2341997	2342665	-3.62327	0.72653		-3.70639	0.748468		-3.62542	0.822362		-3.50701	1		GTP cyclohydrolase I
STM14_2417	STM14_2417	2088843	2088962	-3.62323	0.72653		-3.70635	0.748468		-3.62539	0.822362		-1.13063	1		hypothetical protein
STM14_2119	hnr	1859628	1860641	-3.62319	0.72653		-3.70632	0.748468	2	-3.62534	0.822362		-3.50701	1		response regulator of RpoS
STM14_0273	dnaE	270253	273735	-3.62317	0.72653		-3.70629	0.748468		0.0538054	1		0.221277	1		DNA polymerase III subunit alpha
STM14_0869	tolA	815114	816337	-3.62315	0.72653		0.652108	0.967371		-3.6253	0.822362		-3.50698	1		cell envelope integrity inner membrane protein TolA
STM14_2054	STM14_2054	1803682	1803798	-3.59131	9.55299e-05		-1.59126	0.214964		-2.34727	0.0611794		-3.92466	1		hypothetical protein
STM14_0014	dnaJ	13595	14734	-3.55151	0.00618413		-2.005	0.054147		0.330422	0.925324		2.06399	1		chaperone protein DnaJ
STM14_3566	barA	3126329	3129085	-3.4675	8.3196e-14	-3	-1.87099	5.84526e-13	-2	-0.09316	0.934103		0.0940374	1		hybrid sensory histidine kinase BarA
STM14_2384	yedD	2064596	2065021	-3.39038	0.0137589		-0.520969	0.860987		-0.377876	0.948958		-3.3052	1		hypothetical protein
STM14_2365	uvrY	2049652	2050308	-3.3011	1.57463e-08	-4	-1.69546	0.00391246	-2	0.498425	0.562217		0.0441312	1		response regulator
STM14_0876	lysW	819561	819636	-3.2924	0.204749		-1.1083	0.820366		-5.70855	0.146439		0.565222	1
STM14_0173	STM14_0173	168890	169072	-3.28263	0.0702279		-0.0561352	1		-0.648553	0.933536		0.712305	1		hypothetical protein
STM14_3815	STM14_3815	3332051	3332179	-3.2314	0.00349338		-1.13262	0.435211		-2.46866	0.13023		-0.848706	1		hypothetical protein
STM14_4441	selA	3886384	3887775	-3.19035	2.19102e-28	-5	-2.87423	1.14213e-19	-3	-1.09147	0.000363699	-1	0.231136	1		selenocysteine synthase
STM14_3117	nifU	2732675	2733061	-3.14798	0.869812		1.47291	0.823397		1.63766	0.891327		2.39156	1		scaffold protein
STM14_4736	hemD	4162524	4163264	-3.14797	0.869812		-3.22679	0.890411		-3.15506	0.916838		-3.09996	1		uroporphyrinogen-III synthase
STM14_0496	thiL	472718	473695	-3.10252	0.869812		-3.18224	0.890411		-0.707078	1		-2.98979	1		thiamine monophosphate kinase
STM14_2098	yciB	1840788	1841327	-3.08106	0.131339		-1.58797	0.626577		-6.31716	0.041553		-0.393668	1		intracellular septation protein A
STM14_0008	mogA	8729	9319	-3.07291	8.09545e-06		-3.07034	2.50186e-06	-3	0.0133346	1		0.710252	1		molybdenum cofactor biosynthesis protein
STM14_2440	STM14_2440	2105128	2105484	-3.01054	0.358935		0.0553032	1		-2.95282	0.493304		-0.399096	1		tail tube protein
STM14_1261	iraM	1156022	1156384	-3.00526	1.50032e-18	-5	-0.835407	0.00632229	-1	0.65986	0.0390341	1	-0.0248903	1		hypothetical protein
STM14_0911	ybhE	849521	850516	-2.95483	1.16022e-07	-4	-0.252106	0.8431		-0.415383	0.802772		-0.175097	1		6-phosphogluconolactonase
STM14_4924	rpmE	4323869	4324081	-2.89162	0.203353		-1.83864	0.393317		0.650829	0.917128		2.22932	1		50S ribosomal protein L31
STM14_4852	fdoG	4262863	4265913	-2.88728	1.06188e-95	-3	-3.16642	9.8203e-86	-3	-0.747181	5.26069e-08		0.173555	1		formate dehydrogenase alpha subunit
STM14_988	moeA	916763	918004	-2.86919	1.14275e-11	-2	-4.13688	1.75364e-17	-3	-1.10085	0.103741	-1	0.653402	1		molybdopterin biosynthesis protein MoeA
STM14_4440	selB	3884537	3886387	-2.8446	8.83982e-88	-3	-2.85699	3.31995e-85	-3	-1.00436	6.80499e-15	-1	0.265061	1		selenocysteinyl-tRNA-specific translation factor
STM14_4258	glgB	3719794	3721980	-2.81278	1.4946e-170	-3	-0.785322	6.91181e-17	-1	-0.35628	0.00577621		-0.0662032	1		glycogen branching enzyme
STM14_4850	fdoI	4261316	4261951	-2.77225	4.65616e-19	-3	-2.88615	1.03958e-17	-3	-0.682518	0.105209		0.103724	1		formate dehydrogenase-O subunit gamma
STM14_2754	yejM	2380473	2382233	-2.73908	0.119366		1.51375	0.27941		2.60801	0.00591474		-2.02087	1		putative hydrolase
STM14_4517	selC	3962268	3962362	-2.70158	7.22789e-20	-2	-3.01959	3.3691e-32	-3	-0.729122	0.00672064		-0.0246902	1
STM14_0878	lysZ	819896	819971	-2.67221	0.462483		-2.01235	0.670899		-0.201067	1		-1.71211	1
STM14_2056	rnb	1805035	1806969	-2.67152	0.145568		-1.27762	0.635776		0.452675	0.946894		1.38957	1		exoribonuclease II
STM14_1575	selD	1385585	1386628	-2.65392	0.00103756		-4.36304	6.96231e-07		-0.391362	0.892633		0.781695	1		selenophosphate synthetase
STM14_0689	fepG	652270	653259	-2.6502	0.212606		-6.4222	0.0125843		-0.377513	0.971014		-0.402135	1		iron-enterobactin transporter permease
STM14_986	STM14_986	915878	916033	-2.64894	0.0960034		-0.260613	0.954746		-0.536121	0.924367		-1.46971	1		hypothetical protein
STM14_930	moaA	870979	871968	-2.59531	1.99058e-08	-2	-2.39927	3.97853e-07	-2	-0.90974	0.236189		-0.110655	1		molybdenum cofactor biosynthesis protein A
STM14_0877	lysY	819686	819761	-2.5904	0.283894		-0.880823	0.796892		1.44647	0.612185		1.30329	1
STM14_5161	proP	4549033	4550535	-2.58758	1.17865e-56	-2	-2.96045	1.28619e-33	-3	-0.194691	0.578368		0.328436	1		proline/glycine betaine transporter
STM14_987	moeB	916014	916763	-2.58359	5.46339e-09	-2	-3.37515	1.8562e-12	-4	-0.486538	0.676443		0.297589	1		molybdopterin biosynthesis protein MoeB
STM14_3411	STM14_3411	2991063	2991173	-2.55576	0.175243		-0.310755	0.967371		-0.202379	1		-1.59175	1		hypothetical protein
STM14_4853	fdhD	4266108	4266944	-2.48947	1.55103e-30	-3	-2.3851	3.11773e-22	-4	-0.765734	0.00114764		0.100997	1		formate dehydrogenase accessory protein
STM14_5292	ytfK	4660736	4660942	-2.47678	9.12875e-07		-1.41918	0.0102687		-0.347508	0.752386		-0.0486859	1		putative cytoplasmic protein
STM14_5302	fbp	4672849	4673847	-2.43235	1.10535e-15	-2	-0.821617	0.0193111		-0.890631	0.0262368	-1	-0.82685	1		fructose-1,6-bisphosphatase
STM14_5075	pgi	4458224	4459873	-2.38165	8.3196e-14	-2	-1.69781	5.83442e-07	-1	-0.253217	0.802164		0.748097	1		glucose-6-phosphate isomerase
STM14_2329	STM14_2329	2022930	2023187	-2.36353	0.38932		-2.52837	0.427921		-5.60212	0.184314		-0.648251	1		hypothetical protein
STM14_1557	STM14_1557	1371682	1371801	-2.36059	0.324803		0.37729	0.956662		0.00187425	1		-1.34343	1		hypothetical protein
STM14_2180	STM14_2180	1914824	1914934	-2.35139	0.134394		-1.02472	0.534709		-1.39173	0.547304		0.910283	1		hypothetical protein
STM14_1529	STM14_1529	1359269	1359517	-2.33254	0.0467515		-1.14442	0.335397		0.34958	0.898575		-0.0353339	1		putative cytoplasmic protein
STM14_1682	orf70	1483796	1484008	-2.33076	0.212342		-2.28604	0.391549		-2.49979	0.311579		-1.09803	1		hypothetical protein
STM14_4255	glgA	3715078	3716511	-2.32304	4.83961e-86	-3	-0.393918	0.00144848		-0.315604	0.0620254		-0.0472412	1		glycogen synthase
STM14_2047	ydiV	1799672	1800379	-2.31769	0.00627335		-1.12846	0.316091		0.506371	0.752386		-1.42831	1		hypothetical protein
STM14_4208	yrfF	3664082	3666214	-2.29982	0.00107482		-1.04409	0.260179	-1	-1.11376	0.481531		-0.873042	1		putative inner membrane protein
STM14_3895	STM14_3895	3402540	3402695	-2.29364	1		1.65607	0.84673		2.67534	0.719247		0.129895	1		hypothetical protein
STM14_5384	leuX	4748365	4748449	-2.29362	1		-2.36493	1		-2.2997	1		-2.24891	1
STM14_4781	tatC	4199525	4200304	-2.28993	7.04321e-27	-2	-3.30308	7.83417e-68	-4	-1.07839	1.7395e-10	-1	0.449496	1		TatABCE protein translocation system subunit
STM14_2304	ruvA	2001478	2002089	-2.28366	0.00160513		-1.57518	0.0447385		-0.94716	0.802702		-4.59484	1		Holliday junction DNA helicase motor protein
STM14_3526	rpoS	3085731	3086723	-2.2801	0.478164		-2.50891	0.583982		4.1314	7.37061e-05		-6.18478	1		RNA polymerase sigma factor RpoS
STM14_2704	STM14_2704	2342649	2342762	-2.27123	0.0986033		-1.84978	0.203915		-4.02091	0.0127281		-0.910092	1		hypothetical protein
STM14_5301	ppa	4672092	4672622	-2.26855	1		-2.34026	1		-2.27103	1		-2.17029	1		inorganic pyrophosphatase
STM14_4132	rplX	3604572	3604886	-2.26853	1		0.736101	1		-2.27099	1		-2.1703	1		50S ribosomal protein L24
STM14_3534	ftsB	3091711	3092022	-2.26852	1		-2.34021	1		-2.27096	1		-2.17027	1		cell division protein FtsB
STM14_0436	STM14_0436	425565	425684	-2.26849	1		1.31491	0.941828		0.12574	1		3.02125	1		hypothetical protein
STM14_2220	cspC	1946952	1947161	-2.26306	0.24068		0.404995	0.932485		0.656956	0.875707		-0.801999	1		cold shock-like protein CspC
STM14_3086	STM14_3086	2702354	2702470	-2.24658	0.515251		-0.22711	1		0.709521	0.910373		-1.57119	1		hypothetical protein
STM14_4011	yhbJ	3500704	3501558	-2.22832	1.06184e-06	-2	-0.853423	0.0981722		0.246428	0.874825		0.0433541	1		hypothetical protein
STM14_1535	yoaG	1361746	1361928	-2.2222	0.0279303		-0.2477	0.944011		-0.356912	0.923404		-1.55948	1		putative cytoplasmic protein
STM14_2285	yebE	1985474	1986133	-2.22109	0.0411272		-1.28881	0.43648		-0.544952	0.891327		1.37704	1		putative inner membrane protein
STM14_5426	STM14_5426	4790694	4790837	-2.19583	0.0202977		-0.970396	0.546784		-0.502291	0.886675		-0.597578	1		hypothetical protein
STM14_5224	yjeA	4603447	4604424	-2.18585	0.407006		0.902982	0.700146		2.53836	0.0404034		-0.560391	1		lysyl-tRNA synthetase
STM14_934	moaE	873230	873682	-2.17199	0.0329276		-1.83829	0.0705046		-0.00668606	1		1.09848	1		molybdopterin synthase large subunit
STM14_4778	ubiB	4196870	4198510	-2.17134	0.636185		-4.66841	0.398702		-4.5866	0.497311		-4.48539	1		putative ubiquinone biosynthesis protein UbiB
STM14_4196	dam	3652585	3653421	-2.13729	0.0329276		-0.837319	0.696602		1.07136	0.207676	1	0.651075	1		DNA adenine methylase
STM14_1969	STM14_1969	1728800	1729075	-2.13268	0.223367		-5.01703	0.00124103		-0.938458	0.891128		-7.17125	1		putative cytoplasmic protein
STM14_4780	tatB	4198974	4199522	-2.13131	6.43117e-12	-3	-2.50264	7.74252e-13	-2	-0.879248	0.0258846	-1	0.716157	1		sec-independent translocase
STM14_4256	glgC	3716511	3717806	-2.13082	4.30199e-63	-3	-0.72533	6.47183e-06		-0.542031	0.000791975		-0.388048	1		glucose-1-phosphate adenylyltransferase
STM14_1160	STM14_1160	1069124	1069735	-2.07152	0.231178		-1.36163	0.597245		0.108096	1		0.182042	1		hypothetical protein
STM14_0111	surA	105182	106468	-2.05627	0.17199		0.00894701	1		1.23169	0.456653		-0.418664	1		peptidyl-prolyl cis-trans isomerase SurA
STM14_4010	ptsN	3500167	3500658	-2.04447	0.000423145	-1	-0.991334	0.0753956	-1	-1.07754	0.131623	-1	-1.47545	1		sugar-specific enzyme IIA component of PTS
STM14_4398	yiaG	3849551	3849841	-2.04411	4.65616e-19	-2	-0.525905	0.0906935		-0.242861	0.712654		-0.0368689	1		putative transcriptional regulator
STM14_4849	fdhE	4260390	4261319	-2.03969	3.64003e-06	-3	-2.82597	4.69736e-07	-5	-1.00083	0.063431	-2	0.615985	1		formate dehydrogenase accessory protein FdhE
STM14_961	STM14_961	895674	895811	-2.03791	0.512731		-0.644577	0.938488		-0.429391	0.979038		-3.04569	1		hypothetical protein
STM14_0142	fruR	139049	140053	-1.99086	0.00030511	-2	0.944223	0.0218323		0.53506	0.51428		0.0902738	1		DNA-binding transcriptional regulator FruR
STM14_2156	pth	1891806	1892390	-1.98568	0.238442		-0.184292	0.984368		-1.88808	0.556141		0.736801	1		peptidyl-tRNA hydrolase
STM14_3116	iscA	2732323	2732646	-1.97386	0.344419		1.44819	0.455749		0.817305	0.838937		2.35215	1		iron-sulfur cluster assembly protein
STM14_3971	yhbC	3471027	3471479	-1.97099	0.533319		0.169349	1		-2.48358	0.548358		-3.16386	1		hypothetical protein
STM14_3091	yfgL	2704600	2705778	-1.9688	0.378645		1.32155	0.621549		1.34216	0.771564		-0.941312	1		outer membrane protein assembly complex subunit YfgL
STM14_3063	STM14_3063	2664349	2664552	-1.93973	0.241862		-1.42211	0.424757		-0.577909	0.908288		1.62019	1		hypothetical protein
STM14_0183	aceE	176953	179616	-1.93161	0.00516352		-0.502833	0.696119		-1.1477	0.312621		-2.15185	1		pyruvate dehydrogenase subunit E1
STM14_4898	STM14_4898	4301478	4301612	-1.92814	0.35813		-2.3471	0.230042		-6.51739	0.0258846		-1.76681	1		hypothetical protein
STM14_2903	ubiX	2518134	2518703	-1.92125	0.543867		-2.52837	0.427921		0.0944247	1		-0.301697	1		3-octaprenyl-4-hydroxybenzoate carboxy-lyase
STM14_0643	STM14_0643	612927	613238	-1.91981	6.40201e-45	-3	-1.77334	3.59902e-37	-3	0.546379	0.0221784	1	-0.965394	0.0840244	-2	hypothetical protein
STM14_5307	iolR	4675892	4676725	-1.91015	2.55677e-73	-2	-1.04408	7.04275e-29	-1	-1.97155	5.90811e-60	-2	0.438002	1		putative transcriptional regulator
STM14_3994	murA	3488791	3490050	-1.88169	0.443674		0.850525	0.811308		0.747907	0.925324		0.0877652	1		UDP-N-acetylglucosamine 1-carboxyvinyltransferase
STM14_3059	yfgD	2661026	2661385	-1.87717	0.336445		-4.39206	0.0119809		-1.03787	0.753838		0.293721	1		putative arsenate reductase
STM14_4332	STM14_4332	3788230	3788949	-1.86616	0.00102812		-1.01792	0.227916	-1	0.0149071	1		-2.48086	1		putative regulatory protein
STM14_4910	fpr	4310483	4311229	-1.83461	0.0113868		-2.45843	0.0026432		-0.607858	0.797234		0.664677	1		ferredoxin-NADP reductase
STM14_0861	cydA	810026	811594	-1.82762	0.787187		-0.0674958	1		-1.45203	0.870222		-5.03023	1		cytochrome d terminal oxidase polypeptide subunit I
STM14_4779	tatA	4198716	4198970	-1.82166	1.75594e-17	-3	-2.36842	9.98309e-18	-2	-0.699104	0.053884		-0.191463	1		twin argininte translocase protein A
STM14_4123	secY	3599885	3601216	-1.79999	0.215889		0.191977	0.967371		-0.531096	0.930559		-3.695	1		preprotein translocase subunit SecY
STM14_4851	fdoH	4261948	4262850	-1.79952	2.68601e-13	-2	-1.99645	8.80607e-17	-2	-0.695299	0.0298874		0.551092	1		formate dehydrogenase-O beta subunit
STM14_4803	mobA	4220301	4220885	-1.79709	0.145568		-2.6563	0.0588257		-0.652088	0.808752		1.25941	1		molybdopterin-guanine dinucleotide biosynthesis protein A
STM14_3114	hscA	2729749	2731599	-1.79681	0.146583		0.711236	0.635668		0.370857	0.92677		-0.261138	1		chaperone protein HscA
STM14_4266	gntR	3725866	3726861	-1.77939	0.0663445		-1.11431	0.174708		-1.50811	0.083542		-1.49668	1		gluconate operon transcriptional repressor
STM14_3403	gshA	2987170	2988726	-1.77626	1.63045e-05	-1	-0.921789	0.0395809	-1	-0.263398	0.84593		-0.255561	1		glutamate--cysteine ligase
STM14_3537	cysC	3092587	3093192	-1.77219	7.75111e-07	-2	-0.631745	0.187188		-0.0236551	1		-0.18605	1		adenylylsulfate kinase
STM14_0503	thiI	478561	480009	-1.7608	0.000125737	-2	-1.41395	0.00357676	-1	-0.0723671	0.991486		0.00287737	1		thiamine biosynthesis protein ThiI
STM14_4217	ompR	3673504	3674223	-1.7521	4.63806e-12	-2	-0.886422	0.00056257		0.587224	0.0568435		-0.164395	1		osmolarity response regulator
STM14_3970	nusA	3469497	3470999	-1.74787	0.239511		-1.66876	0.265822		-0.737928	0.865223		-3.92184	1		transcription elongation factor NusA
STM14_0531	STM14_0531	504670	504774	-1.73525	0.416024		-0.755386	0.806928		-4.66058	0.0409779		-2.09526	1		hypothetical protein
STM14_3977	glmM	3475591	3476928	-1.72919	0.470499		-0.413577	0.937491		-0.521951	0.933536		0.403419	1		phosphoglucosamine mutase
STM14_2286	yebF	1986227	1986580	-1.71831	0.562919		-1.82671	0.61656		-3.07208	0.406464		-5.37649	1		hypothetical protein
STM14_1090	dmsB	1006135	1006752	-1.69013	0.0328925		-1.15599	0.286028		-1.13621	0.384556		0.661338	1		anaerobic dimethyl sulfoxide reductase subunit B
STM14_0156	ddl_2	153323	154243	-1.66704	2.04224e-09	-1	-1.07088	5.58297e-05	-1	-1.6796	1.2783e-05	-2	-3.2545	1		D-alanine--D-alanine ligase
STM14_3709	pgk	3249831	3250994	-1.66698	0.577363		-2.76105	0.340143		-0.274707	1		-1.09542	1		phosphoglycerate kinase
STM14_0778	ybeY	733263	733736	-1.66053	0.681951		0.638202	0.922393		0.713942	0.924367		-3.50128	1		putative metalloprotease
STM14_0309	dnaQ	304102	304833	-1.64973	0.272927		-0.846246	0.715972		-0.843522	0.870222		-3.0942	1		DNA polymerase III subunit epsilon
STM14_4662	atpG	4093734	4094597	-1.63331	0.317022		0.076394	1		-0.81288	0.76242		0.879166	1		F0F1 ATP synthase subunit gamma
STM14_0268	lpxD	266110	267135	-1.63182	0.722981		0.720009	0.944011		-0.770442	0.947905		-4.84478	1		UDP-3-O-[3-hydroxymyristoyl] glucosamine N-acyltransferase
STM14_2405	yodD	2079817	2080044	-1.62563	0.368315		0.364208	0.944831		0.667079	0.881537		-0.316166	1		putative cytoplasmic protein
STM14_1901	STM14_1901	1668391	1668969	-1.61924	0.00879796		-1.15437	0.121562	-1	-0.502312	0.757686		0.676432	1		putative transcriptional regulator
STM14_3978	folP	3476921	3477769	-1.6191	0.516474		-0.706185	0.875805		-0.498889	0.948958		-6.75723	1		dihydropteroate synthase
STM14_2103	cls	1843557	1845017	-1.61497	0.000169947	-1	-0.460797	0.525279		-0.5086	0.705017		0.942528	1		cardiolipin synthetase
STM14_2135	STM14_2135	1874718	1874903	-1.6115	0.331601		-0.65908	0.689965		-1.18542	0.452811		-1.32551	1		hypothetical protein
STM14_3118	nifS	2733089	2734303	-1.61037	0.821306		-4.84395	0.387092		0.870161	0.899007		-4.6452	1		cysteine desulfurase
STM14_932	moaC	872505	872990	-1.57378	0.114731		-1.77044	0.0405438		0.382795	0.859916		0.664073	1		molybdenum cofactor biosynthesis protein C
STM14_0420	STM14_0420	409118	409237	-1.57348	0.119366		-1.53433	0.142796		-1.652	0.407224		-2.88724	1		hypothetical protein
STM14_0732	cspE	693411	693620	-1.56281	0.368934		-0.563301	0.834157		-0.239836	0.977697		-0.303003	1		cold shock protein CspE
STM14_0557	hha	528825	529043	-1.55975	0.24275		-1.01906	0.467496		-0.118883	1		-0.207663	1		hemolysin expression-modulating protein
STM14_4195	rpe	3651890	3652567	-1.55269	0.390005		-1.75934	0.51167		-1.2227	0.587369		-1.16948	1		ribulose-phosphate 3-epimerase
STM14_1425	STM14_1425	1290945	1291115	-1.53594	0.52141		-1.15571	0.675979		-6.91525	0.0155874		-0.420049	1		hypothetical protein
STM14_4754	corA	4176387	4177337	-1.52828	0.0001197	-1	-0.724591	0.054147		0.13825	0.93608		-0.616941	1		magnesium/nickel/cobalt transporter CorA
STM14_4809	polA	4224236	4227022	-1.52487	0.191425		-0.761728	0.775487		-0.570604	0.863446		1.56251	1		DNA polymerase I
STM14_969	STM14_969	900254	900415	-1.51597	0.554017		0.266344	0.988144		-0.198147	1		-1.2049	1		hypothetical protein
STM14_0056	lspA	56689	57189	-1.50069	0.691919		-0.335267	0.980234		-0.915896	0.913626		-0.711685	1		lipoprotein signal peptidase
STM14_2042	sapA	1794368	1796017	-1.48829	0.000174976	-1	0.614888	0.0911239		-0.367924	0.727263		0.356497	1		peptide transport protein
STM14_4974	birA	4375799	4376761	-1.48781	0.290436		-1.33346	0.470974		-0.420556	0.92677		-1.17812	1		biotin--protein ligase
STM14_3536	ygbE	3092213	3092569	-1.48463	0.0180964		-1.51928	0.0310557		-0.339875	0.892633		-1.89492	1		hypothetical protein
STM14_0795	nagA	743414	744568	-1.47805	0.00642378	-1	0.323527	0.850854		0.832468	0.154327		-0.598414	1		N-acetylglucosamine-6-phosphate deacetylase
STM14_3417	recA	2995089	2996150	-1.47042	0.163174		-0.539638	0.780134		-0.311758	0.934103		-1.77706	1		recombinase A
STM14_2182	fadR	1916578	1917297	-1.46716	0.291556		-0.965328	0.479609		-0.873456	0.662979		-2.89622	1		fatty acid metabolism regulator
STM14_4112	trkA	3593629	3595005	-1.45614	9.7681e-06	-1	1.88438	2.65433e-28	2	-1.11773	0.00204074	-1	0.0605411	1		potassium transporter peripheral membrane component
STM14_4667	atpB	4097566	4098381	-1.45497	0.468725		-2.32479	0.0967387		-1.34671	0.605498		0.623835	1		F0F1 ATP synthase subunit A
STM14_3396	STM14_3396	2981060	2981167	-1.44126	0.52137		-1.71129	0.606991		0.830369	0.909621		-6.07928	1		hypothetical protein
STM14_3856	icc	3364715	3365542	-1.43734	9.14768e-05	-1	-0.93314	0.0172269	-1	-0.0562588	0.990865		-0.560955	1		cyclic 3',5'-adenosine monophosphate phosphodiesterase
STM14_1421	STM14_1421	1286913	1287239	-1.43685	0.233935		-0.606807	0.741088		-0.514939	0.8704		0.912005	1		conserved hypothetical protein
STM14_0435	hemB	424371	425345	-1.43596	0.422611		-2.80753	0.0861534		-1.81446	0.635017		-0.201536	1		delta-aminolevulinic acid dehydratase
STM14_0445	yaiY	433419	433727	-1.40325	0.0217085		-1.12099	0.078589	-1	-0.509803	0.727792		-1.70532	1		putative inner membrane protein
STM14_4578	STM14_4578	4011296	4011472	-1.39142	0.490031		0.145435	0.988144		0.339983	0.93608		-0.913122	1		hypothetical protein
STM14_1502	STM14_1502	1342962	1343096	-1.3902	0.195379		-0.624242	0.747079		0.39441	0.888781		-0.688156	1		hypothetical protein
STM14_1363	yceD	1233436	1233957	-1.38622	0.545584		0.360566	0.959093		1.20614	0.615016		0.315674	1		hypothetical protein
STM14_3995	yrbA	3490104	3490397	-1.3844	0.156357		-0.207551	0.967371		0.363105	0.910373		0.265665	1		putative transcriptional regulator
STM14_4633	STM14_4633	4059079	4059237	-1.38278	0.12947		-1.06429	0.355528		0.592398	0.772987		-2.32672	1		hypothetical protein
STM14_5206	groES	4591946	4592419	-1.38119	0.352012		-0.474996	0.876301		0.65322	0.861621		-0.134536	1		co-chaperonin GroES
STM14_2988	STM14_2988	2595966	2596094	-1.37524	0.345586		-0.692519	0.689924		-0.798235	0.718384		-0.999899	1		hypothetical protein
STM14_5241	miaA	4620894	4621844	-1.36946	0.537036		-0.976468	0.855748		-0.374414	0.950454		-0.324715	1		tRNA delta(2)-isopentenylpyrophosphate transferase
STM14_5233	glyV	4613764	4613847	-1.36907	0.677142		0.549841	0.893116		-0.0493667	1		-1.55902	1
STM14_1356	STM14_1356	1226280	1226474	-1.36186	0.272507		-0.546484	0.824998		-0.151625	0.993828		1.34567	1		hypothetical protein
STM14_5375	yjgP	4739708	4740808	-1.35871	0.492106		-0.0639279	1		0.0973818	1		-6.50992	1		putative permease
STM14_2860	nuoK	2481051	2481353	-1.34998	0.523003		-1.06037	0.792841		-1.73609	0.636258		-3.56503	1		NADH dehydrogenase subunit K
STM14_4205	mrcA	3660524	3663100	-1.34735	8.12055e-28	-1	-0.894447	1.32996e-14		-0.252712	0.334601		0.0691323	1		peptidoglycan synthetase
STM14_0486	yajD	467254	467601	-1.34424	0.110108		-0.492006	0.736901		0.158068	0.975594		-1.08437	1		hypothetical protein
STM14_3505	STM14_3505	3067569	3067859	-1.33875	0.790161		-0.529126	0.945231		-0.258284	1		0.416399	1		putative ABC-type transporter
STM14_3001	cysU	2606144	2606977	-1.33627	0.0201746		-0.40899	0.7117		0.0973293	0.986219		-0.666251	1		sulfate/thiosulfate transporter subunit
STM14_1210	rmf	1115985	1116152	-1.33582	0.223367		-0.707189	0.675979		-1.43729	0.338127		-1.97968	1		ribosome modulation factor
STM14_3235	STM14_3235	2833834	2833998	-1.32364	0.0409452	-1	-0.983422	0.111634	-1	-0.525806	0.651313		-0.504609	1		hypothetical protein
STM14_3076	guaB	2676004	2677554	-1.30715	0.0588396		-0.285762	0.875805		0.382071	0.797136		-0.634269	1		inositol-5-monophosphate dehydrogenase
STM14_2973	lysV	2583705	2583782	-1.3049	0.777775		0.648432	0.899186		-0.75921	0.959356		-0.230627	1
STM14_3851	STM14_3851	3361049	3361165	-1.30295	0.0955294		-0.246289	0.912405		0.187759	0.951085		0.524423	1		hypothetical protein
STM14_1806	ynfI	1582252	1582866	-1.30012	0.148879		-0.754715	0.467496		-0.756956	0.620861		-0.890126	1		twin-argninine leader-binding protein DmsD
STM14_2414	dcm	2085734	2087164	-1.29529	5.63465e-05	-1	-0.378471	0.55258		-0.303313	0.746506		0.583464	1		DNA cytosine methylase
STM14_3197	STM14_3197	2811771	2811908	-1.28786	0.113388		-0.325032	0.840678		-1.11211	0.262896		-1.1211	1		hypothetical protein
STM14_2933	aroC	2546093	2547178	-1.28284	0.178168		0.0534451	1		-0.766734	0.684594		0.7236	1		chorismate synthase
STM14_4032	sspB	3523943	3524443	-1.2815	0.0180884	-1	-0.371974	0.719876		-0.856466	0.327129		-0.300793	1		ClpXP protease specificity-enhancing factor
STM14_2385	yedE	2065147	2066412	-1.274	0.00935525	-1	-1.49282	0.00151601	-1	-0.100672	0.980928		-0.354081	1		putative inner membrane protein
STM14_3301	STM14_3301	2898012	2898236	-1.27362	0.688962		-0.556659	0.904238		0.0901978	1		-0.0592263	1		hypothetical protein
STM14_3002	cysP	2606977	2607993	-1.27162	0.0910963		-0.286947	0.89929		-0.312091	0.906873		-0.258077	1		thiosulfate transporter subunit
STM14_0460	yaiA	442110	442301	-1.26972	0.0656941		0.0192478	1		0.299309	0.886675		-2.1543	1		hypothetical protein
STM14_2039	pspB	1792153	1792377	-1.26931	0.239364		-1.15043	0.307225		-1.28656	0.334601		-1.04507	1		phage shock protein B
STM14_0144	STM14_0144	140496	140633	-1.26914	0.523003		-0.702911	0.820366		-0.893056	0.844736		0.632506	1		hypothetical protein
STM14_2028	ycjI	1783778	1784506	-1.26862	0.0851664		-1.14443	0.183483	-1	-1.06988	0.384283		-0.487606	1		murein peptide amidase A
STM14_3985	STM14_3985	3482355	3482456	-1.26464	0.493522		-0.32439	0.951025		-0.250472	0.975594		2.45216	1		hypothetical protein
STM14_3205	STM14_3205	2815247	2815858	-1.25683	0.272927		0.185756	0.95948		-2.01351	0.082072		-0.566646	1		hypothetical protein
STM14_3202	STM14_3202	2814160	2814285	-1.25361	0.000153262	-2	-1.56052	3.00015e-06	-2	-0.665074	0.23178		3.67921	9.53e-33	3	hypothetical protein
STM14_4694	yifE	4124712	4125050	-1.2528	0.368934		0.468669	0.840863		2.10621	0.000412861		-2.93841	1		hypothetical protein
STM14_1921	yncC	1686074	1686739	-1.24502	2.25989e-14	-1	-0.203774	0.487968		0.470088	0.0147199		0.567222	1		putative DNA-binding transcriptional regulator
STM14_3058	STM14_3058	2659523	2660986	-1.24052	0.0188247	-1	-0.242505	0.855748		-0.177985	0.932747		-0.0596409	1		hypothetical protein
STM14_0161	yacA	158843	159340	-1.23283	0.70708		0.913868	0.777598		1.34743	0.583202		-5.77708	1		SecA regulator SecM
STM14_0225	STM14_0225	221522	221629	-1.23115	0.681951		-0.343382	0.974742		0.014222	1		-1.2715	1		hypothetical protein
STM14_0570	ybaB	543575	543904	-1.22517	0.253999		-0.919876	0.4598		-0.173785	0.967679		-2.08929	1		hypothetical protein
STM14_5376	yjgQ	4740808	4741890	-1.21624	0.647672		-0.509443	0.914198		-2.16538	0.440596		-6.50994	1		putative permease
STM14_4216	envZ	3672155	3673507	-1.21268	3.25566e-09	-2	-0.251545	0.503631		0.626649	0.000626544		0.0999069	1		osmolarity sensor protein
STM14_0909	modC	847480	848538	-1.21036	0.00478076	-1	-0.821347	0.101157		-0.248031	0.870717		-1.63567	1		molybdate transporter ATP-binding protein
STM14_4722	wecD	4151193	4151870	-1.20664	0.527685		0.541291	0.851499		1.90929	0.0312502		-0.234247	1		TDP-fucosamine acetyltransferase
STM14_2726	STM14_2726	2359149	2359277	-1.20431	0.933038		-1.35391	0.944029		0.620567	0.986219		1.3599	1		hypothetical protein
STM14_2725	STM14_2725	2359144	2359266	-1.20418	0.933038		-1.35404	0.944029		0.620658	0.986219		1.3599	1		hypothetical protein
STM14_2339	STM14_2339	2032400	2032531	-1.19962	0.101463		-0.92946	0.280281		-0.72649	0.591595		0.489986	1		hypothetical protein
STM14_2795	ada	2414687	2415748	-1.19523	0.470499		0.522225	0.605377		-0.923157	0.588893		0.265796	1		O6-methylguanine-DNA methyltransferase/transcription activator/repressor
STM14_0059	ispH	57796	58746	-1.18553	0.599534		-0.737361	0.823397		0.411951	0.925712		-2.04564	1		4-hydroxy-3-methylbut-2-enyl diphosphate reductase
STM14_4878	sodA	4284644	4285264	-1.18298	0.251917		-1.08166	0.346681		-0.729279	0.802164		-1.79731	1		superoxide dismutase
STM14_2398	fliN	2075941	2076354	-1.1802	0.110434		-1.01728	0.251171		-1.15083	0.248004		-0.984995	1		flagellar motor switch protein FliN
STM14_3987	STM14_3987	3483983	3484117	-1.17936	0.798171		0.284238	0.967371		-0.597164	0.933611		-2.82573	1		hypothetical protein
STM14_0533	lon	506235	508589	-1.17467	0.163174		-0.719523	0.505873		-1.06339	0.501504		0.0613379	1		DNA-binding ATP-dependent protease La
STM14_1887	yddX	1655158	1655373	-1.1733	7.32092e-06	-1	0.0311646	0.984368		0.519763	0.0435776		-0.314524	1		biofilm-dependent modulation protein
STM14_3739	gshB	3276061	3277008	-1.17145	0.00712103	-1	-0.586495	0.225594		-0.286996	0.84593		-0.660399	1		glutathione synthetase
STM14_1784	STM14_1784	1564099	1564224	-1.16954	0.457535		-0.696094	0.747358		-2.54463	0.083542		-2.18443	1		hypothetical protein
STM14_0054	ribF	52872	53810	-1.15772	0.727371		-0.117658	1		-1.07985	0.875885		-6.01515	1		bifunctional riboflavin kinase/FMN adenylyltransferase
STM14_3968	rbfA	3466172	3466573	-1.15079	0.666248		0.256304	0.967371		-0.933524	0.808752		-6.48953	1		ribosome-binding factor A
STM14_3666	STM14_3666	3215425	3215670	-1.14977	0.663319		-2.81413	0.0860403		-0.540409	0.924367		-2.22086	1		hypothetical protein
STM14_5031	STM14_5031	4423040	4423162	-1.14876	0.834661		-3.77422	0.280281		-6.07245	0.209976		-5.96626	1		conserved hypothetical protein
STM14_0538	ybaW	511860	512258	-1.14621	0.362629		-1.28743	0.325183		-0.4461	0.901881		-3.37818	1		putative esterase
STM14_0456	proC	439949	440758	-1.14161	0.634228		0.230987	0.951025		0.559143	0.816438		-2.82587	1		pyrroline-5-carboxylate reductase
STM14_3060	yfgE	2661412	2662137	-1.14137	0.670053		0.656249	0.793324		-0.1261	1		-1.48306	1		DNA replication initiation factor
STM14_2321	STM14_2321	2013869	2013985	-1.14061	0.419834		-0.846704	0.647024		0.0893656	1		-1.22843	1		hypothetical protein
STM14_4082	yhdG	3569170	3570135	-1.13614	0.0026165	-1	-0.0510925	0.984368		-0.0655837	0.990772		-0.0743406	1		tRNA-dihydrouridine synthase B
STM14_1738	sodC_2	1526026	1526547	-1.13543	0.0479945	-1	0.0222301	1		-0.10776	0.974142		0.633262	1		superoxide dismutase
STM14_3681	ygfZ	3226057	3227037	-1.13497	0.585958		-4.58532	0.00670276		-0.96039	0.84593		-3.52347	1		putative global regulator
STM14_3845	plsC	3354205	3354942	-1.13202	0.720659		0.856717	0.765623		0.492897	0.953172		-0.275571	1		1-acyl-sn-glycerol-3-phosphate acyltransferase
STM14_2996	yfeK	2602140	2602520	-1.12895	0.403246		0.0421242	1		0.290574	0.933611		-0.953783	1		hypothetical protein
STM14_5486	STM14_5486	4838513	4838641	-1.11799	0.475578		0.287077	0.938325		-0.615457	0.867969		-1.54357	1		conserved hypothetical protein
STM14_2607	wcaD	2246630	2247844	-1.1086	2.30027e-22	-4	-1.00559	2.92596e-15	-2	-1.12171	1.03775e-14	-3	-0.0469284	1		putative colanic acid biosynthesis protein
STM14_4630	STM14_4630	4056093	4056239	-1.10833	0.141154	-1	-0.851277	0.349295		0.0849367	0.988373		-0.180705	1		hypothetical protein
STM14_2606	wcaE	2245871	2246617	-1.10754	1.75195e-12	-5	-0.87897	2.05685e-06	-2	-1.13041	7.6747e-12	-4	-0.722968	1		glycosyl transferase
STM14_3690	STM14_3690	3235813	3235968	-1.10123	0.574165		0.199955	0.979512		-0.0964745	1		1.40334	1		hypothetical protein
STM14_4792	trkH	4211885	4213336	-1.10109	2.09494e-06	-1	1.63929	4.55623e-32	2	-0.883127	0.00204074	-1	-0.245398	1		potassium transporter
STM14_3529	pcm	3088095	3088721	-1.09761	0.000806922	-1	-0.315224	0.678285		-0.215156	0.867969		-0.539083	1		protein-L-isoaspartate O-methyltransferase
STM14_2722	fruK	2356839	2357777	-1.08533	0.100368		-0.460827	0.729164		-0.882143	0.394583		-1.03668	1		1-phosphofructokinase
STM14_0908	modB	846788	847477	-1.08424	0.107812		-1.5792	0.00653622	-1	-0.27281	0.898129		0.531565	1		molybdate ABC transporter permease protein
STM14_4668	atpI	4098390	4098770	-1.08413	0.000492644	1	-0.793995	0.0263983	1	-0.938427	0.0240509	1	-1.49027	1		F0F1 ATP synthase subunit I
STM14_0296	STM14_0296	291760	291876	-1.08229	0.881563		-0.201877	1		-1.84305	0.781682		-1.79951	1		hypothetical protein
STM14_1159	STM14_1159	1068921	1069121	-1.08072	0.825839		0.849339	0.766647		0.622238	0.933536		-3.21242	1		hypothetical protein
STM14_5267	ptxA	4644312	4644776	-1.08051	0.025348	-1	0.00479137	1		-0.0591573	0.999109		0.537825	1		L-ascorbate-specific enzyme IIA component of PTS
STM14_2222	STM14_2222	1947434	1947541	-1.07549	0.509044		-0.0399137	1		-0.459779	0.907264		-2.64781	1		hypothetical protein
STM14_2956	glk	2569516	2570481	-1.07383	0.000966939	-1	-0.596088	0.20563	-1	-0.18565	0.883901		-0.451229	1		glucokinase
STM14_3215	STM14_3215	2820665	2821039	-1.07064	0.694943		-1.7658	0.455382		-0.863655	0.895298		-0.409734	1		prophage cI protein
STM14_4663	atpA	4094648	4096189	-1.06972	0.530291		0.0230781	1		-0.333186	0.941925		1.39367	1		F0F1 ATP synthase subunit alpha
STM14_2612	wzb	2252609	2253058	-1.05498	0.187459		-0.480291	0.7117		-0.148451	0.971082		0.34449	1		tyrosine phosphatase
STM14_5356	STM14_5356	4722971	4723087	-1.05412	0.526089		0.0887688	0.999625		-0.701673	0.84593		0.125871	1		hypothetical protein
STM14_0735	STM14_0735	694969	695076	-1.04995	0.493522		-0.945411	0.647024		-1.13202	0.610066		0.50106	1		hypothetical protein
STM14_4962	yijC	4363685	4364320	-1.04806	5.55607e-09	-1	0.180306	0.657419		-0.190946	0.773112		0.227149	1		DNA-binding transcriptional repressor FabR
STM14_0774	STM14_0774	730309	730596	-1.0439	0.631547		0.161478	0.980875		-0.104736	1		-0.409704	1		hypothetical protein
STM14_1628	btuE	1430619	1431170	-1.04188	0.0667188	-1	-0.769996	0.27941		-0.993177	0.193627		0.586515	1		putative glutathione peroxidase
STM14_2457	STM14_2457	2115723	2116142	-1.03883	0.156357		-0.470391	0.703994		-0.437193	0.802702		-0.923182	1		hypothetical protein
STM14_3391	proV	2976186	2977388	-1.03769	3.30477e-30	-1	-1.23978	1.33344e-52	-2	0.0517906	0.916838		0.143936	1		glycine betaine transporter ATP-binding subunit
STM14_2624	mdtA	2265837	2267078	-1.0373	0.0193351	-2	-0.614994	0.156915	-1	-0.991591	0.0428763	-4	-1.24976	1	-10	multidrug efflux system subunit MdtA
STM14_0345	STM14_0345	339523	339960	-1.03479	0.733947		1.05239	0.645465		1.55471	0.556813		1.00982	1		putative cytoplasmic protein
STM14_1321	yceE	1199409	1200623	-1.03368	0.478164		-1.08766	0.575577		0.0764586	1		-1.88248	1		drug efflux system protein MdtG
STM14_0262	STM14_0262	259830	260033	-1.02847	0.474515		-0.632741	0.718789		-0.472345	0.900038		0.615441	1		hypothetical protein
STM14_0419	STM14_0419	409084	409218	-1.02772	0.456242		-0.486075	0.835284		-0.78652	0.773112		-1.95324	1		hypothetical protein
STM14_0162	secA	159402	162107	-1.02677	0.649254		0.622812	0.748468		-0.0870791	1		-0.889833	1		preprotein translocase subunit SecA
STM14_3283	corE	2872646	2873437	-1.02658	0.000345651	-1	-0.77437	0.0281206		-0.863931	0.0404034		-0.687567	1		hypothetical protein
STM14_3551	cysH	3108365	3109099	-1.02606	2.61267e-05	-1	-0.299616	0.472411		-0.307576	0.556813		0.24581	1		phosphoadenosine phosphosulfate reductase
STM14_1253	hpaF	1150180	1150560	-1.0252	0.487572		-1.0592	0.541404		-1.09366	0.599575		-1.91277	1		4-hydroxyphenylacetate catabolism
STM14_5234	glyX	4614004	4614079	-1.02397	0.632283		-0.350436	0.944204		-0.311488	0.968134		-3.15258	1
STM14_1913	STM14_1913	1680178	1680390	-1.01857	0.220902		-1.07109	0.359268		-1.39276	0.161563		-0.466117	1		hypothetical protein
STM14_0113	STM14_0113	108892	109053	-1.01583	0.387908		-0.81459	0.635668		-0.493045	0.889833		-1.70347	1		hypothetical protein
STM14_4552	STM14_4552	3989236	3989529	-1.0155	0.261031		-0.186073	0.938488		-0.406313	0.867969		-0.0703897	1		putative inner membrane protein
STM14_2045	sapD	1797856	1798848	-1.01464	0.345586		2.02427	1.36161e-08	2	-0.826228	0.719607		-0.395366	1		peptide transport protein
STM14_4650	pstA	4075293	4076183	-1.01297	1.3888e-06	-1	-0.391044	0.174851		0.078981	0.93608	1	-0.709155	1		phosphate transporter permease subunit
STM14_3249	STM14_3249	2846371	2846505	-1.01292	0.637963		0.728571	0.717981		0.444945	0.919621		-0.842509	1		hypothetical protein
STM14_3255	STM14_3255	2850356	2850565	-1.0125	0.752943		-2.12299	0.483257		0.0212903	1		-1.35195	1		hypothetical protein
STM14_2849	elaB	2470331	2470642	-1.00714	0.745232		-1.01764	0.790123		-2.48649	0.493304		-3.40575	1		hypothetical protein
STM14_989	STM14_989	917997	918137	-1.00517	0.805235		-1.95876	0.486776		-0.283968	1		-6.02322	1		hypothetical protein
STM14_1867	STM14_1867	1634718	1634879	-1.00447	0.490433		-1.13778	0.539547		-0.878465	0.738322		-0.943896	1		hypothetical protein
STM14_0220	dksA	217102	217557	-1.00428	0.558146	1	0.239274	0.953299	1	0.538374	0.933536		-2.80736	1		DnaK transcriptional regulator DksA
STM14_2447	STM14_2447	2108906	2109106	-1.00419	0.0993951	-1	-0.336862	0.775532		-0.226712	0.920027		-0.251825	1		hypothetical protein
STM14_2100	tonB	1841949	1842800	-1.00389	0.618264		-1.02912	0.636459		-0.687533	0.876568		-1.19427	1		transport protein TonB
STM14_2330	cheZ	2023032	2023676	-0.995666	0.41205		-0.0112386	1		-0.332555	0.916838		-1.02737	1		chemotaxis regulator CheZ
STM14_4507	spoT	3947762	3949873	-0.985504	0.00215628	-1	-0.39373	0.406708		-0.369758	0.599575		-0.578658	1		bifunctional (p)ppGpp synthetase II/ guanosine-3',5'-bis pyrophosphate 3'-pyrophosphohydrolase
STM14_0868	tolR	814621	815049	-0.975822	0.88865		-2.13417	0.769017		2.68812	0.582054		1.83376	1		colicin uptake protein TolR
STM14_1994	STM14_1994	1751742	1752041	-0.975732	0.76035		0.149371	1		-0.373478	0.970428		-6.63331	1		hypothetical protein
STM14_0865	ybgE	813014	813295	-0.974217	0.49821		-0.415576	0.822804		-1.40086	0.261937		-1.85915	1		hypothetical protein
STM14_1585	astB	1395893	1397236	-0.973978	0.00350745	-1	-0.63681	0.071105		-0.318872	0.760411		-0.0825291	1		succinylarginine dihydrolase
STM14_4927	metJ	4327237	4327554	-0.972437	2.02272e-09	-1	-0.445556	0.086439		-0.628321	0.00469388		0.114557	1		transcriptional repressor protein MetJ
STM14_3891	yqjH	3397412	3398179	-0.96987	0.0028251	-1	-0.4827	0.2772		-0.766198	0.083542		0.281253	1		putative transporter
STM14_2187	STM14_2187	1920441	1920557	-0.968596	0.554017		-0.544495	0.869826		-1.53655	0.419944		0.848253	1		hypothetical protein
STM14_4270	STM14_4270	3729191	3729319	-0.964382	0.502592		-0.104547	1		-0.239125	0.959356		0.659296	1		hypothetical protein
STM14_2481	STM14_2481	2130946	2131779	-0.962665	2.04416e-05	-2	-0.318415	0.381953		-0.934532	0.000418159	-5	-1.60729	0.563513	-10	hypothetical protein
STM14_1883	STM14_1883	1650694	1652478	-0.96231	0.0286715	-1	0.00542907	1		0.0397972	0.999109		-0.385517	1		putative alpha amylase
STM14_3913	yqjK	3415754	3416053	-0.96156	0.232896		-0.632235	0.636459		-0.718908	0.594522		-0.989603	1		putative inner membrane protein
STM14_3969	infB	3466794	3469472	-0.95942	0.634461		-0.422879	0.922829		0.142693	0.998798		0.209672	1		translation initiation factor IF-2
STM14_3023	eutM	2626764	2627054	-0.958883	0.530291		-0.917523	0.387092		-0.434914	0.863131		-1.31629	1		putative detox protein
STM14_0753	nadD	707342	707983	-0.953583	0.336445		-0.486697	0.73793		0.29504	0.908288		-0.0102679	1		nicotinic acid mononucleotide adenylyltransferase
STM14_5374	STM14_5374	4739357	4739476	-0.952926	0.508318		-0.669764	0.827665		-0.49861	0.891128		-0.528292	1		putative cytoplasmic protein
STM14_1384	ycfP	1251820	1252362	-0.946364	0.557761		-1.38214	0.382585		-1.55837	0.695144		-3.12683	1		hypothetical protein
STM14_4033	sspA	3524449	3525087	-0.944714	0.000528117	-1	-0.61239	0.0462712	-1	0.444768	0.262865	1	-0.488212	1		stringent starvation protein A
STM14_4943	STM14_4943	4345293	4345448	-0.944302	0.305343		-1.16458	0.234186		-1.53696	0.152153		-1.63105	1		hypothetical protein
STM14_3209	STM14_3209	2816906	2817040	-0.94423	0.0191947		-0.31307	0.639452		-0.330475	0.867969		-0.247313	1		prophage DinI
STM14_0497	pgpA	473673	474188	-0.943468	0.395786		-0.641314	0.60577		-0.971191	0.409843		-1.69839	1		phosphatidylglycerophosphatase A
STM14_4462	grxC	3910239	3910490	-0.943425	0.75274		-3.39313	0.086439		0.0543856	1		-6.37516	1		glutaredoxin 3
STM14_3531	truD	3089457	3090506	-0.942699	0.0191947	-1	-1.1595	0.00220624	-1	0.000575255	1		-0.172701	1		tRNA pseudouridine synthase D
STM14_4885	pfkA	4290435	4291397	-0.939939	0.00689949	-1	-0.45194	0.346681		0.440617	0.573092		0.561253	1		6-phosphofructokinase
STM14_4785	yigC	4201810	4203288	-0.939551	0.603253		-0.321395	0.940215		-0.784489	0.84593		0.474015	1		3-octaprenyl-4-hydroxybenzoate decarboxylase
STM14_0730	STM14_0730	692333	692443	-0.935501	0.800267		-0.0448181	1		-0.568116	0.908288		-0.362858	1		hypothetical protein
STM14_5067	STM14_5067	4453443	4453640	-0.932172	0.000644952	-1	-0.361535	0.449143	1	-0.356302	0.606346	1	-0.700652	1		putative cytoplasmic protein
STM14_3872	STM14_3872	3377873	3378022	-0.930742	0.485928		-0.207246	0.951025		-2.02669	0.101684		-1.04528	1		hypothetical protein
STM14_5229	psd	4609930	4610898	-0.925946	0.728124		-2.58156	0.130663		-3.49413	0.0934461		-0.823917	1		phosphatidylserine decarboxylase
STM14_4101	STM14_4101	3586043	3586165	-0.923191	0.78803		-0.660322	0.840678		-0.829432	0.913626		1.83131	1		hypothetical protein
STM14_2362	glyW	2046991	2047066	-0.923169	0.831185		0.207706	1		-0.28754	1		-2.44521	1
STM14_2708	STM14_2708	2343841	2344230	-0.917513	0.457678		-1.03555	0.393317		-0.624695	0.826611		-0.794127	1		putative transcriptional regulator
STM14_2299	yebA	1996485	1997804	-0.91528	0.702634		-0.357483	0.92343		-0.256162	0.973221		-0.30014	1		hypothetical protein
STM14_3997	yrbB	3490546	3490842	-0.915114	0.0851664		-0.186071	0.884924		0.0202228	1		-0.728445	1		hypothetical protein
STM14_4243	STM14_4243	3700901	3701017	-0.912365	0.456577		-0.323689	0.895223		-0.870137	0.661227		0.866491	1		hypothetical protein
STM14_3075	guaA	2674357	2675934	-0.91024	0.791846		0.873376	0.777306		2.05823	0.459064		1.15245	1		bifunctional GMP synthase/glutamine amidotransferase protein
STM14_0647	STM14_0647	614287	614475	-0.909694	0.339683		-0.0502821	1		-0.251819	0.927028		0.158917	1		integrase
STM14_0684	fes	644696	645910	-0.909032	0.193057	-1	-0.269441	0.857238		-0.0960129	0.990829		-0.70551	1		enterobactin/ferric enterobactin esterase
STM14_2870	STM14_2870	2491031	2491153	-0.902352	0.514174		-0.894914	0.615515		-1.84377	0.149945		0.423862	1		hypothetical protein
STM14_0048	nhaA	46190	47356	-0.900806	0.0604518		-0.650293	0.253885		-1.25865	0.0167576	-1	-1.18297	1		pH-dependent sodium/proton antiporter
STM14_3889	mug	3396625	3397131	-0.900457	0.0228097	-2	-0.887414	0.0378019	-1	-0.426587	0.693245	-1	0.312081	1		G/U mismatch-specific DNA glycosylase
STM14_0267	hlpA	265621	266106	-0.900265	0.716333		1.15614	0.406708		1.18639	0.591595		0.422587	1		periplasmic chaperone
STM14_2309	ruvC	2004632	2005153	-0.89963	0.699052		0.17276	0.979512		-1.08929	0.705017		-1.0863	1		Holliday junction resolvase
STM14_1092	STM14_1092	1007647	1007754	-0.89871	0.702418		-0.441829	0.899186		-0.190285	0.999109		1.25227	1		hypothetical protein
STM14_2067	yciS	1813380	1813688	-0.894748	0.972011		2.38067	0.144139		0.3962	1		2.3888	1		putative inner membrane protein
STM14_3392	proW	2977381	2978445	-0.887578	0.00843404	-1	-1.26917	9.37895e-08	-2	-0.107787	0.925287		-0.243624	1		glycine betaine transporter membrane protein
STM14_2774	STM14_2774	2397715	2397861	-0.884601	0.838985		-0.851024	0.883601		-1.38313	0.856989		-0.828459	1		hypothetical protein
STM14_2396	fliL	2074468	2074935	-0.882474	0.212606		-1.38543	0.00951349	-1	-1.3344	0.0420448	-1	0.803222	1		flagellar basal body-associated protein FliL
STM14_5306	STM14_5306	4675596	4675823	-0.882289	0.774462		0.273612	0.967371		0.638762	0.905153		-0.295405	1		hypothetical protein
STM14_0576	hemH	547608	548570	-0.881799	0.71476		0.0942771	1		-1.20855	0.703956		-1.06822	1		ferrochelatase
STM14_2657	mrp	2300018	2301127	-0.881692	0.000404394		-0.95496	0.0346987		-0.138118	0.898129		0.0209838	1		putative ATPase
STM14_0675	ybdF	638472	638840	-0.880517	0.0813621	-1	-0.488732	0.567617		-0.525173	0.577256		-0.763799	1		hypothetical protein
STM14_1150	STM14_1150	1064144	1064518	-0.880386	0.75274		-1.54972	0.344686		-1.23439	0.615462		-1.43581	1		regulatory protein
STM14_3393	proX	2978515	2979510	-0.877891	0.000204116		-1.01473	1.49843e-05	-1	0.213555	0.73979		0.422882	1		glycine betaine transporter periplasmic subunit
STM14_3112	yfhJ	2729200	2729400	-0.876528	0.471673		-0.603848	0.749378		-0.46261	0.911927		-1.95957	1		hypothetical protein
STM14_1213	ycbG	1118785	1119237	-0.87476	0.265291		-0.531949	0.626577		0.045404	1		-1.44328	1		hypothetical protein
STM14_992	yliB	921057	922595	-0.871366	0.000689527	-1	-0.294587	0.539813	-1	0.275679	0.603185		0.225241	1		putative ABC transporter periplasmic binding protein
STM14_1576	topB	1386633	1388582	-0.870588	0.691919		-0.456824	0.936398		-0.141855	1		1.13281	1		DNA topoisomerase III
STM14_2395	fliK	2073146	2074363	-0.870006	0.022222		-0.941555	0.00660021		-0.724083	0.156423		0.49528	1		flagellar hook-length control protein
STM14_4811	STM14_4811	4227229	4227372	-0.864947	0.565255		-1.36191	0.26137		-1.17787	0.545872		-2.41602	1		hypothetical protein
STM14_3464	STM14_3464	3032212	3032319	-0.864538	0.395382		0.191777	0.927614		0.415084	0.777595		-1.83797	1		hypothetical protein
STM14_0452	yaiB	437792	438058	-0.861969	0.000276898		-0.166557	0.763208		0.174508	0.832281		0.175725	1		hypothetical protein
STM14_1053	STM14_1053	972908	973111	-0.860648	0.825839		-1.04032	0.850854		1.30319	0.752386		-1.38299	1		hypothetical protein
STM14_4463	yibN	3910577	3911008	-0.859039	0.12419	-1	-0.0219047	1	1	-0.158922	0.942058		-0.803406	1		putative rhodanese-like sulfurtransferase
STM14_5063	STM14_5063	4451045	4451173	-0.857892	0.724399		-0.320021	0.955695		-0.979861	0.750388		-3.33553	1		conserved hypothetical protein
STM14_3662	STM14_3662	3213534	3213719	-0.856435	0.577363		0.601873	0.733094		0.390666	0.918386		-0.193691	1		conserved hypothetical protein
STM14_4977	STM14_4977	4377955	4378128	-0.853995	0.601559		0.130107	0.984368		-0.0324084	1		-2.08319	1		putative cytoplasmic protein
STM14_0724	citD	686769	687065	-0.853712	0.24068		0.0355769	1		-0.4571	0.764751		0.747994	1		citrate lyase subunit gamma
STM14_4636	STM14_4636	4059858	4060115	-0.850054	0.0963755		-0.207825	0.863293		-0.0372945	1		-0.408294	1		hypothetical protein
STM14_0700	ybdD	664137	664334	-0.848405	0.953264		-0.511523	0.95948		1.13325	0.933536		0.768957	1		putative cytoplasmic protein
STM14_3006	yfeZ	2610811	2611260	-0.846162	0.253829		-0.805346	0.306299		-0.691888	0.505985		-0.350958	1		putative inner membrane protein
STM14_2858	nuoM	2477370	2478899	-0.843297	0.00219996		-0.205626	0.710829		-0.266574	0.738322		-1.1883	1		NADH dehydrogenase subunit M
STM14_4498	yicC	3941213	3942076	-0.834397	0.0258203	-1	-0.252487	0.761318		-0.608021	0.342614		-0.937948	1		hypothetical protein
STM14_4759	STM14_4759	4179732	4179869	-0.832823	0.722981		0.225557	0.95948		0.320291	0.953725		-0.0347516	1		hypothetical protein
STM14_2594	wcaL	2232994	2234214	-0.824809	0.00654041		-0.875929	0.00246514	-1	-0.557537	0.203431		-0.604642	1		putative glycosyl transferase
STM14_2782	ccmB_1	2403942	2404601	-0.824488	0.305343		-0.72644	0.452163		0.168257	0.958432		-0.224292	1		heme exporter protein
STM14_4718	wecB	4147502	4148632	-0.81695	0.0467515		0.0272061	0.994933		1.06846	2.25513e-05	1	-0.484347	1		UDP-N-acetyl glucosamine-2-epimerase
STM14_1936	pdgL	1699931	1700701	-0.815738	0.00238676		-0.391375	0.528077		-0.269625	0.693245		-0.510916	1		periplasmic dipeptidase precursor
STM14_0567	ybaN	540406	540783	-0.814169	0.758038		-0.452649	0.921865		-3.68911	0.049499		-0.336612	1		hypothetical protein
STM14_4257	glgX	3717821	3719797	-0.814003	2.74829e-11	-3	-0.296106	0.0242012	-1	-0.140192	0.662045		0.0190315	1		glycogen debranching enzyme
STM14_2478	STM14_2478	2129593	2129823	-0.811408	0.184073		-1.02005	0.119248	-1	-0.819148	0.318962		-1.17573	1		hypothetical protein
STM14_2519	cbiE	2160636	2161241	-0.809452	0.220902		-0.398274	0.700146		-0.0538639	1		0.897046	1		cobalt-precorrin-6Y C(5)-methyltransferase
STM14_2245	STM14_2245	1964429	1964551	-0.808513	0.447768		-0.384708	0.820366		-0.0690117	1		-1.15118	1		hypothetical protein
STM14_3575	csrB	3136507	3136860	-0.804861	0.421881		-0.659615	0.58166		0.0903084	0.996766		-0.390764	1
STM14_4992	STM14_4992	4392380	4392703	-0.801664	0.156938		-0.417662	0.635668		-0.58399	0.521283		0.218536	1		putative inner membrane protein
STM14_3123	STM14_3123	2735883	2735993	-0.800635	0.505247		-0.299763	0.890411		-0.272894	0.932747		0.429405	1		hypothetical protein
STM14_3122	STM14_3122	2735856	2735978	-0.800625	0.505354		-0.299766	0.890411		-0.272893	0.932747		0.429405	1		hypothetical protein
STM14_1549	yeaL	1366937	1367383	-0.800245	0.597706		-0.855556	0.569094		-1.16212	0.618054		1.07751	1		putative inner membrane protein
STM14_4342	yhjD	3795374	3796402	-0.79862	0.000611052		-0.28437	0.43648		0.136006	0.866646		0.329252	1		putative tRNA-processing ribonuclease
STM14_2178	dadX	1912294	1913364	-0.796164	0.469841		-0.323375	0.820366		0.377882	0.826601		0.359403	1		alanine racemase
STM14_2967	yfeC	2580905	2581267	-0.795321	0.537036		-0.0680572	1		-0.0798911	1		0.201154	1		putative negative regulator
STM14_3294	smpB	2880401	2880883	-0.795282	0.0479945		-0.561722	0.228173		0.0153807	1		0.3228	1		SsrA-binding protein
STM14_5502	yjjK	4854513	4856180	-0.794479	0.00228676	-1	-0.315671	0.391549		-0.108322	0.916838		-0.153543	1		putative ABC transporter ATP-binding protein
STM14_4682	rbsK	4113825	4114754	-0.791936	0.0464451		-0.46964	0.278163		-0.14111	0.944028		-0.707727	1		ribokinase
STM14_0715	STM14_0715	678399	678539	-0.789672	0.913303		-0.807187	0.922872		-0.983706	0.918386		-0.102152	1		hypothetical protein
STM14_0143	STM14_0143	140204	140338	-0.788194	0.619973		-0.0480473	1		-0.724866	0.705017		-1.18705	1		hypothetical protein
STM14_0529	tig	502358	503656	-0.786498	0.0188247		-1.45962	5.15788e-08	-1	0.0304718	1		0.51671	1		trigger factor
STM14_2475	STM14_2475	2127428	2127961	-0.786184	0.165106		0.194028	0.857238		-0.90543	0.198597		-1.23776	1		hypothetical protein
STM14_2235	yebS	1956017	1957300	-0.785954	0.049092		-0.534019	0.30058		-0.205689	0.876427		-0.649397	1		putative inner membrane protein
STM14_2366	STM14_2366	2050620	2050775	-0.783758	0.112666		-0.64042	0.224046		-0.757463	0.139102		-1.11053	1		putative inner membrane protein
STM14_4951	STM14_4951	4351305	4351421	-0.778754	0.22		-0.86857	0.162878		-0.10778	0.971014		-0.137594	1		hypothetical protein
STM14_3432	ygbD	3006742	3007875	-0.771858	0.0547141	-1	-0.135199	0.923416		-0.0908876	0.986219		0.487524	1		nitric oxide reductase
STM14_2392	fliH	2070607	2071314	-0.769574	0.00490908	-1	-1.00722	7.11811e-05	-1	-0.365001	0.496799		0.586775	1		flagellar assembly protein H
STM14_1821	STM14_1821	1595845	1596036	-0.769467	0.478164		-1.2782	0.1617		-0.538834	0.79973		-1.05618	1		putative membrane transport protein
STM14_3897	STM14_3897	3404350	3404460	-0.769222	0.249342		-0.579904	0.474696		-0.52966	0.84593		-1.23704	1		hypothetical protein
STM14_2350	ftnB	2038645	2039148	-0.767688	0.00153858	-1	-0.17187	0.749378		-0.10634	0.924367		0.0318651	1		ferritin-like protein
STM14_3128	asrC	2739872	2740885	-0.76628	0.0950933		-0.423937	0.372853		-1.08504	0.0241963	-1	-0.242332	1		anaerobic sulfide reductase
STM14_0291	STM14_0291	289581	289703	-0.764111	0.819249		-0.0175939	1		-0.286899	0.981584		2.17501	1		hypothetical protein
STM14_3946	yraM	3446511	3448553	-0.763825	0.000533458		-0.295479	0.435211		-0.209006	0.752386		-0.422207	1		putative transglycosylase
STM14_1841	yneJ	1610185	1611057	-0.762605	0.662039		-0.0741947	1		0.434822	0.917128		-0.98349	1		putative transcriptional regulator
STM14_1524	STM14_1524	1356451	1356600	-0.761356	0.651665		-0.308951	0.922829		0.37002	0.908288		1.12765	1		hypothetical protein
STM14_0812	STM14_0812	758607	758720	-0.760717	0.791846		-1.25758	0.625371		-0.252055	0.986686		-3.24471	1		hypothetical protein
STM14_0866	ybgC	813524	813928	-0.75495	0.768168		0.274167	0.947779		0.0286911	1		-0.0386089	1		acyl-CoA thioester hydrolase YbgC
STM14_4378	STM14_4378	3832781	3832954	-0.753597	0.733316		-2.42212	0.0922002		-1.43641	0.524517		1.19655	1		hypothetical protein
STM14_3290	smpA	2878991	2879329	-0.7535	0.670053		0.100207	0.998852		0.839894	0.742062		0.122899	1		hypothetical protein
STM14_2854	STM14_2854	2475407	2475529	-0.752707	0.745232		-0.671382	0.802705		-1.67411	0.658972		-1.90195	1		hypothetical protein
STM14_2246	STM14_2246	1964644	1964787	-0.750959	0.801334		0.444802	0.947013		-3.77706	0.160391		-1.66724	1		hypothetical protein
STM14_4521	STM14_4521	3963387	3963497	-0.750319	0.00107142	-1	-0.366025	0.232277		-0.19589	0.771252		-1.02701	1		hypothetical protein
STM14_4744	cyaY	4168759	4169079	-0.748167	0.0297842		-0.26884	0.616853		0.590601	0.0584164		0.162601	1		frataxin-like protein
STM14_0514	yajQ	488510	489001	-0.746395	0.514174		-1.49029	0.0656865		-0.765562	0.615462		0.0225322	1		nucleotide-binding protein
STM14_4318	pitA	3772194	3773690	-0.745544	0.000154565		-0.398378	0.142787		0.600232	0.0028471		0.392521	1		low-affinity phosphate transporter
STM14_0371	prfH	360888	361502	-0.745449	0.093387		-0.105708	0.951025		-0.100781	0.959356		0.472532	1		peptide chain release factor-like protein
STM14_3735	galP	3272461	3273855	-0.74528	1.5092e-06		-0.392673	0.0504084		-0.647397	0.0134209		-0.216685	1		galactose/proton symporter
STM14_4537	STM14_4537	3978059	3978172	-0.742395	0.192542		-0.523241	0.467496		-0.406871	0.729075		-1.39894	1		hypothetical protein
STM14_4981	thrT	4378514	4378589	-0.741599	0.779236		-0.299136	0.947779		-0.811653	0.854398		-1.54471	1
STM14_0874	lysT	819275	819350	-0.740614	0.971196		-0.0535238	1		0.381787	0.999109		-1.31866	1
STM14_0863	ybgT	812764	812877	-0.740493	0.971196		1.619	0.628483		1.04944	0.886675		-0.421039	1		putative outer membrane lipoprotein
STM14_2730	STM14_2730	2361472	2361576	-0.739781	0.208049		-0.258393	0.825403		-0.279944	0.875885		-0.0437713	1		hypothetical protein
STM14_2250	STM14_2250	1966960	1967154	-0.739555	0.487127		-0.386786	0.787016		-0.245694	0.923813		0.0169853	1		conserved hypothetical protein
STM14_5025	STM14_5025	4418020	4418151	-0.739385	0.567969		-0.582899	0.733094		-0.874487	0.615016		-2.20319	1		hypothetical protein
STM14_3857	yqiB	3365567	3365989	-0.735218	0.291556		-0.831528	0.228173		0.267787	0.874825		-0.910234	1		hypothetical protein
STM14_5196	STM14_5196	4583673	4583909	-0.731623	0.642736		-0.34882	0.89102		-0.974834	0.69399		-0.383841	1		hypothetical protein
STM14_1071	serW	985772	985859	-0.730235	0.705726		-0.330499	0.956197		-0.463554	0.907913		0.448792	1
STM14_3226	STM14_3226	2828879	2829118	-0.728127	0.452893		0.108275	0.973101		-0.390932	0.867969		0.630734	1		putative cytoplasmic protein
STM14_2554	phsB	2189634	2190212	-0.726515	0.456077		-0.0807597	0.986862		0.326818	0.886675		0.489212	1		thiosulfate reductase electron transport protein
STM14_3670	STM14_3670	3217519	3217686	-0.723873	0.478164		-0.600343	0.605262		-0.235055	0.930559		0.117972	1		hypothetical protein
STM14_1584	astD	1394418	1395896	-0.722113	0.353455		-0.911206	0.30795		-0.260975	0.898129		0.304064	1		succinylglutamic semialdehyde dehydrogenase
STM14_4213	STM14_4213	3670273	3670407	-0.722045	0.368315		-0.0388769	1		-0.349361	0.867969		0.299021	1		hypothetical protein
STM14_1639	pps	1437746	1440124	-0.720832	0.0281353		-0.574726	0.0996198		-0.0552536	0.981584		0.362767	1		phosphoenolpyruvate synthase
STM14_0810	fldA	757625	758254	-0.72002	0.933038		0.715214	0.91964		0.231734	1		-2.07155	1		flavodoxin FldA
STM14_4085	yhdU	3571510	3571674	-0.71962	0.437411		-1.0664	0.222859		-0.346311	0.877551		0.321081	1		putative periplasmic protein
STM14_3948	yraO	3448928	3449518	-0.717079	0.325741		0.208771	0.898029		0.271007	0.891327		0.562783	1		DnaA initiator-associating protein DiaA
STM14_2551	sbmC	2186957	2187424	-0.715824	0.655306		0.0261369	1		0.00880347	1		-1.22463	1		DNA gyrase inhibitor
STM14_5149	STM14_5149	4540874	4541002	-0.715488	0.885695		-0.283925	1		-2.64342	0.627881		-4.96513	1		hypothetical protein
STM14_2968	yfeD	2581269	2581661	-0.714256	0.467062		-0.87731	0.363212		0.249438	0.925324		-0.932322	1		putative negative regulator
STM14_4920	hslV	4318597	4319127	-0.713139	0.000350495		-0.363941	0.152508		0.105092	0.920218		-0.104879	1		ATP-dependent protease peptidase subunit
STM14_4579	ivbL	4011404	4011502	-0.711154	0.800565		0.122899	1		-0.473557	0.933536		-0.781119	1		ilvB operon leader peptide
STM14_2372	fliY	2054595	2055395	-0.708699	0.302795		-1.10028	0.0599892	-1	-0.0866078	0.986219		-0.185485	1		cystine transporter subunit
STM14_2008	ydaA	1765254	1766201	-0.707117	0.228875		-0.618158	0.391543		0.176326	0.920218		-0.0217854	1		universal stress protein UspE
STM14_1385	ndh	1252617	1253921	-0.706988	0.548648		-0.249289	0.884765		0.0296243	1		0.638457	1		respiratory NADH dehydrogenase 2
STM14_2388	fliE	2067413	2067727	-0.705829	0.100368	-1	-0.906769	0.0204018	-1	-0.773651	0.0913802	-1	-0.54392	1		flagellar hook-basal body protein FliE
STM14_1952	STM14_1952	1712890	1713171	-0.704862	0.680177		-0.0485334	1		-0.347572	0.927279		-0.751282	1		putative PTS system enzymeIIB component
STM14_1672	pykF	1469902	1471314	-0.701452	0.770318		-1.14235	0.567251		0.35915	0.93608		0.130288	1		pyruvate kinase
STM14_2509	cbiQ	2153574	2154251	-0.698723	0.632283		0.0204408	1		-0.558271	0.852856		-0.978227	1		vitamin B12 biosynthetic protein
STM14_3689	gcvT	3234727	3235821	-0.695203	0.00618413		0.0896118	0.926933	1	0.095141	0.933611	1	-0.283256	1		glycine cleavage system aminomethyltransferase T
STM14_942	ybhO	878164	879405	-0.694969	0.211135		-0.540126	0.363388		-0.722874	0.23939	-1	0.500766	1		cardiolipin synthase 2
STM14_2661	yehS	2304783	2305250	-0.694747	0.0357859	-1	-0.411199	0.525015		-0.0854316	0.953725		-1.32176	1		putative cytoplasmic protein
STM14_1432	STM14_1432	1294206	1295111	-0.694629	0.345312		-0.606525	0.475043		-0.644841	0.580706		0.540837	1		phage replication protein O
STM14_0820	STM14_0820	766472	766585	-0.690409	0.599958	1	-0.258095	0.933602		-0.799905	0.705017		-0.311886	1		conserved hypothetical protein
STM14_3032	STM14_3032	2633812	2634012	-0.688169	0.557248		0.129536	0.97755		0.370986	0.876568		-0.577156	1		conserved hypothetical protein
STM14_2386	yedF	2066409	2066642	-0.686367	0.151473		-0.536795	0.339641	-1	-0.368002	0.715877		0.345805	1		hypothetical protein
STM14_0754	holA	707985	709016	-0.685941	0.677416		-0.415652	0.834007		-0.364169	0.891662		-2.12931	1		DNA polymerase III subunit delta
STM14_1743	slyB	1530344	1530811	-0.684664	0.374836		-0.278758	0.851499		-0.018032	1		0.931992	1		putative outer membrane lipoprotein
STM14_2279	STM14_2279	1980071	1980946	-0.683843	0.206386		-0.496693	0.518335		-0.693988	0.339661		-0.790134	1		putative inner membrane protein
STM14_0821	kdpE	766836	767513	-0.683469	0.0100558		-0.426971	0.20751		-0.274984	0.662979		-0.552018	1		DNA-binding transcriptional activator KdpE
STM14_0124	yabI	123316	124083	-0.683283	0.260291		-0.292989	0.748468		-0.189341	0.919516		0.183567	1		hypothetical protein
STM14_2161	STM14_2161	1895517	1896635	-0.679684	0.497727		-0.238361	0.93045		-0.244088	0.925324		0.74425	1		hydrogenase-1 small subunit
STM14_4919	hslU	4317256	4318587	-0.677859	8.73126e-05	-1	-0.292263	0.37084		0.152	0.753383		0.262756	1		ATP-dependent protease ATP-binding subunit
STM14_0465	yajF	444659	445567	-0.677731	0.456031		-1.30452	0.0706295	-1	-1.55544	0.0732389		0.453328	1		fructokinase
STM14_2800	yojN	2418861	2421530	-0.677157	0.00530561	-1	-0.39946	0.253885		0.109703	0.923404		0.107229	1		phosphotransfer intermediate protein in two-component regulatory system with RcsBC
STM14_971	ompX	900586	901101	-0.67402	0.273411		0.0572415	0.982183		-0.432209	0.684594		0.772704	1		outer membrane protein X
STM14_3615	ppdA	3177171	3177641	-0.673781	0.05873	-1	-0.315208	0.482288		-0.30785	0.62963	-1	-1.89574	1		hypothetical protein
STM14_4610	ccmB_2	4031009	4031668	-0.672663	0.472233		-0.748038	0.451237		0.226611	0.933536		-0.307261	1		heme exporter protein
STM14_3552	cysI	3109175	3110887	-0.669953	0.0186215	-1	-0.532547	0.0376043		-0.499128	0.17541		0.392694	1		sulfite reductase subunit beta
STM14_4452	lldR	3901256	3902032	-0.667655	0.0418543	-1	-0.617494	0.0228986		1.83553	3.08389e-46	2	-0.301163	1		DNA-binding transcriptional repressor LldR
STM14_3115	hscB	2731612	2732127	-0.665674	0.804543		0.0834188	1		0.716975	0.884059		1.28248	1		co-chaperone HscB
STM14_3825	exbB	3338260	3338994	-0.665037	0.0784646		-1.09194	0.00106488	-1	-0.230361	0.846362		0.334831	1		biopolymer transport protein ExbB
STM14_2078	sohB	1823774	1824820	-0.664377	0.29484		-0.291634	0.79006		-0.381062	0.802828		-0.00945968	1		putative periplasmic protease
STM14_3397	emrR	2981356	2981886	-0.664196	0.137976		-0.767521	0.134967		-0.237511	0.908288		0.393524	1		transcriptional repressor MprA
STM14_4393	STM14_4393	3846344	3846445	-0.664129	0.6846		-0.619432	0.733094		-0.36908	0.916335		-1.59634	1		hypothetical protein
STM14_0726	STM14_0726	688331	688513	-0.661793	0.819122		-0.895084	0.696602		-0.922127	0.802772		-4.63172	1		conserved hypothetical protein
STM14_3686	STM14_3686	3230904	3231050	-0.659482	0.72653		-0.26615	0.944011		-0.423284	0.913738		-1.35916	1		immunoglobulin VH domain protein
STM14_3152	yfhH	2769141	2769989	-0.65502	0.0851664	-1	-0.12631	0.899853		-0.198922	0.891327		-0.372951	1		putative DNA-binding transcriptional regulator
STM14_1956	STM14_1956	1715896	1716528	-0.652097	0.76555		-0.211773	0.967338		-0.396007	0.936853		-5.09204	1		ribulose-phosphate 3-epimerase
STM14_2486	asnT_1	2134800	2134875	-0.650813	0.769083		-0.588658	0.812396		-0.00485266	1		-1.25494	1
STM14_2596	wzxC	2235513	2236991	-0.649256	0.00642378		-0.667538	0.0018639		-0.159293	0.844736		-0.0971101	1		colanic acid exporter
STM14_5304	mpl	4674022	4675401	-0.648677	0.0582967	-1	-0.894684	0.00221036	-1	-0.552512	0.248004		0.00883819	1		UDP-N-acetylmuramate/L-alanyl-gamma-D-glutamyl-me so-diaminopimelate ligase
STM14_3204	STM14_3204	2815110	2815250	-0.64849	0.664484		0.0534603	1		-0.249674	0.94874		-0.701463	1		hypothetical protein
STM14_1177	STM14_1177	1082356	1082757	-0.645445	0.18712		-0.380349	0.635776		-0.0602176	0.996766		-1.06734	1		minor tail protein
STM14_0673	STM14_0673	637073	637522	-0.645004	0.659884		-1.05938	0.268851		-0.133395	0.977953		-1.70411	1		putative PTS system mannose-specific enzyme IIAB
STM14_4245	glpE	3701904	3702230	-0.644223	0.475615		-0.641028	0.528077		-0.394772	0.886675		-1.73375	1		thiosulfate sulfurtransferase
STM14_4083	fis	3570161	3570457	-0.644112	0.900186		0.341926	0.958358		1.74762	0.364727		1.38442	1		DNA-binding protein Fis
STM14_2512	cbiL	2155255	2155968	-0.643252	0.478164		-0.479585	0.678037		0.153273	0.962371		-2.87237	1		cobalt-precorrin-2 C(20)-methyltransferase
STM14_1222	yccT	1127421	1128083	-0.642808	0.323932		-0.720186	0.307225		-0.498446	0.657505		0.192291	1		hypothetical protein
STM14_1911	STM14_1911	1679194	1679457	-0.642485	0.679213		-0.562181	0.748468		-0.0959175	1		0.735042	1		hypothetical protein
STM14_3383	ygaM	2969544	2969882	-0.642158	0.558146		0.183007	0.940215		-0.714694	0.674464		-0.53788	1		hypothetical protein
STM14_0116	hepA	110714	113620	-0.641709	0.000222818		-0.315535	0.228034		-0.165792	0.747441		0.460388	1		ATP-dependent helicase HepA
STM14_2802	rcsC	2422300	2425146	-0.640802	5.16464e-05	-1	0.0506466	0.940215		0.0340338	0.980653		-0.771667	1		hybrid sensory kinase in two-component regulatory system with RcsB and YojN
STM14_0844	STM14_0844	791382	792215	-0.639005	0.803383		-1.2213	0.281684		-1.08172	0.501504		0.780907	1		putative glycosyltransferase
STM14_3377	stpA	2967460	2967861	-0.638552	0.00239474		-0.58705	0.0308388		-0.580425	0.0236325		-0.154469	1		DNA binding protein, nucleoid-associated
STM14_2721	fruA	2355134	2356822	-0.636124	0.654017		-0.677685	0.653055		-0.300321	0.952439		-2.05673	1		fructose-specific PTS system IIBC component
STM14_2341	flhD	2033121	2033471	-0.633907	0.255498		-0.487357	0.441276		-0.883288	0.0973037		0.814463	1		transcriptional activator FlhD
STM14_4202	yrfB	3658652	3659125	-0.63221	0.14684		-0.16298	0.857238		-0.692073	0.173233	-2	-1.08806	1		putative inner membrane protein
STM14_2912	dedD	2528242	2528916	-0.631662	0.220902		-0.179547	0.884924		-0.885575	0.148901		0.189499	1		hypothetical protein
STM14_5249	yjeB	4627952	4628377	-0.629727	0.243615		-0.133615	0.918493		0.673115	0.175087		0.320663	1		transcriptional repressor NsrR
STM14_0806	STM14_0806	754349	755752	-0.629393	0.0998485	-1	-0.150144	0.875805		-0.203213	0.867969		-0.870259	1		tricarballylate dehydrogenase
STM14_2869	nuoA	2490607	2491050	-0.628827	0.593581		0.822817	0.192499		-0.354947	0.887353		-1.43384	1		NADH dehydrogenase subunit A
STM14_1274	ycdF	1164511	1164618	-0.628615	0.738817		0.13582	0.980234		0.337594	0.916335		-0.943647	1		pseudogene
STM14_4395	STM14_4395	3847245	3847379	-0.627935	0.462483		-0.427887	0.7117		-1.04433	0.343072		-0.0522546	1		hypothetical protein
STM14_2690	cdd	2330719	2331603	-0.626935	0.449594		-0.323817	0.801874		0.0131519	1		-0.249236	1		cytidine deaminase
STM14_3386	STM14_3386	2971817	2971993	-0.625203	0.741831		-1.64386	0.162419		0.495838	0.867969		-0.715731	1		hypothetical protein
STM14_0115	rluA	110043	110702	-0.624205	0.365411		-0.545021	0.559365		-0.470338	0.702908		0.198129	1		23S rRNA/tRNA pseudouridine synthase A
STM14_5390	STM14_5390	4758726	4759547	-0.623786	0.0310821	-1	-0.399942	0.30058		-0.696275	0.0451246		-0.300342	1		putative cytoplasmic protein
STM14_4539	STM14_4539	3979055	3979171	-0.623649	5.00852e-06	-2	-0.629845	2.71976e-06	-1	-0.452552	0.0102651	-2	0.0979926	1		hypothetical protein
STM14_3642	STM14_3642	3197131	3197247	-0.622123	0.790161		0.357596	0.920603		0.458498	0.908288		1.26198	1		hypothetical protein
STM14_0920	bioB	860511	861551	-0.618059	0.214166	-1	0.0458296	0.988144		-0.158502	0.920218		-0.0332106	1		biotin synthetase
STM14_0691	ybdA	654377	655621	-0.617692	0.163174		-0.795497	0.0463345		-0.315183	0.768941		0.0305318	1		enterobactin exporter EntS
STM14_2929	yfcL	2543600	2543875	-0.617328	0.505247		-1.37903	0.0299378	-1	-1.24174	0.192894		-0.617504	1		putative cytoplasmic protein
STM14_3282	STM14_3282	2872506	2872700	-0.61686	0.603253		-0.548365	0.776576		-1.07021	0.404974		-1.88566	1		putative cytochrome c-type biogenesis protein (heme exporter)
STM14_2470	STM14_2470	2123800	2124024	-0.613693	0.676214		0.276958	0.915348		-0.342061	0.924294		-1.43632	1		conserved hypothetical protein
STM14_4473	rfaC	3920989	3921942	-0.613676	0.739164		1.36152	0.0310557		-0.672393	0.802702		-1.17636	1		ADP-heptose:LPS heptosyl transferase I
STM14_4635	rnpA	4059535	4059894	-0.610567	0.736215		-0.266112	0.899853		0.0106769	1		-1.1453	1		ribonuclease P
STM14_3909	yqjB	3414113	3414496	-0.608374	0.0916301	-1	0.0742427	0.951025		-0.00217811	1		-0.428012	1		hypothetical protein
STM14_1844	yneG	1613547	1613906	-0.60739	0.943993		0.626742	0.884924		0.894423	0.825815		3.35018	1		putative cytoplasmic protein
STM14_3840	STM14_3840	3349441	3349545	-0.605288	0.0963755		0.077306	0.951025		0.209558	0.826601		-0.386913	1		hypothetical protein
STM14_0337	STM14_0337	330303	330512	-0.604751	0.704036		-0.236764	0.940215		-0.445923	0.897227		1.34471	1		hypothetical protein
STM14_2605	wcaF	2245301	2245855	-0.602351	4.37379e-07	-4	-0.822758	5.75506e-12	-3	-0.300972	0.129066		-0.617036	1		putative colanic acid biosynthesis acetyltransferase WcaF
STM14_2987	STM14_2987	2595873	2596028	-0.601638	0.624744		-0.77489	0.497285		-0.904316	0.515247		-1.05803	1		hypothetical protein
STM14_2346	otsB	2036100	2037002	-0.598679	0.145568	-1	-1.07799	0.00565225	-1	-0.530901	0.394583	-1	-0.993636	1		trehalose-6-phosphate phosphatase
STM14_2647	thiD	2291814	2292614	-0.595826	0.614021		-0.597568	0.648081		-0.570103	0.752386		-0.448721	1		phosphomethylpyrimidine kinase
STM14_5215	ecnA	4597547	4597723	-0.59542	0.618264		-0.582699	0.46969		-0.876953	0.250897		-1.34362	1		putative entericidin A precursor
STM14_2367	yecF	2050772	2050996	-0.594757	0.0028251		-0.0897691	0.884924		-0.336355	0.312776		-0.274029	1		hypothetical protein
STM14_5411	uxuR	4778406	4779179	-0.593447	0.260291	-1	-0.773472	0.177486		-0.320425	0.778123		-0.948587	1		DNA-binding transcriptional repressor UxuR
STM14_0733	ccrB	693678	694061	-0.591768	0.860151		-1.30244	0.733094		-1.43782	0.687814		-0.90739	1		camphor resistance protein CrcB
STM14_3853	ygiN	3361775	3362089	-0.591102	0.693197		-0.380989	0.872683		-0.0532909	1		-1.41455	1		putative cytoplasmic protein
STM14_4881	cpxA	4286481	4287854	-0.588842	1.04172e-06		-0.525928	2.11258e-05		-0.0601951	0.93099		0.384282	1		two-component sensor protein
STM14_0070	citD2	69710	70003	-0.586946	0.273411		-0.0484199	0.984368		-0.147701	0.933536		0.150435	1		citrate lyase subunit gamma
STM14_1794	STM14_1794	1571734	1572027	-0.586548	0.663319		-0.399978	0.824998		-0.498349	0.84593		-0.811804	1		hypothetical protein
STM14_0594	tesA	566548	567162	-0.586444	0.557238		-0.20447	0.873073		-0.144586	0.944028		0.0716405	1		multifunctional acyl-CoA thioesterase I and protease I and lysophospholipase L1
STM14_1126	ycbK	1045480	1046028	-0.586094	0.816077		-0.187303	0.967434		-0.291113	0.950454		-1.43017	1		putative outer membrane protein
STM14_1521	STM14_1521	1355292	1355618	-0.584582	0.818496		-0.0371522	1		-0.0100991	1		1.93212	1		putative cytoplasmic protein
STM14_3342	STM14_3342	2936297	2936449	-0.584446	0.816569		-0.649163	0.717615		-0.486864	0.891662		0.224044	1		hypothetical protein
STM14_3382	STM14_3382	2969378	2969494	-0.581557	0.505247		-0.311079	0.822649		0.147577	0.953952		-0.854366	1		hypothetical protein
STM14_2981	STM14_2981	2590333	2590560	-0.581366	0.705333		0.119207	0.984368		0.274213	0.927279		-0.762334	1		putative cytoplasmic protein
STM14_5395	STM14_5395	4768591	4769193	-0.581005	0.0270292		-0.008234	1		0.102903	0.925712		0.339902	1		putative inner membrane protein
STM14_5520	yjjY	4873536	4873676	-0.580287	0.878129		1.13824	0.386355		0.158233	0.999109		-0.68043	1		putative inner membrane protein
STM14_4001	yrbF	3492842	3493654	-0.580082	2.61288e-07		-0.389765	0.00250525		-0.104709	0.808329		-0.189748	1		putative ABC transporter ATP-binding protein YrbF
STM14_1175	STM14_1175	1081513	1081812	-0.57865	0.676742		0.00355403	1		-1.15186	0.395681		0.518563	1		ATP-binding sugar transporter-like protein
STM14_1991	ldhA	1750006	1750995	-0.578252	0.40018		-0.0487697	0.99163		0.0807196	0.994919		-0.217477	1		D-lactate dehydrogenase
STM14_3734	STM14_3734	3271996	3272121	-0.57816	0.359057		-0.265	0.825763		-0.387725	0.753383		0.0294987	1		hypothetical protein
STM14_1347	flgD	1217246	1217944	-0.57743	0.305343		-0.348773	0.696602		-0.38642	0.778123		-0.725973	1		flagellar basal body rod modification protein
STM14_2315	yecE	2009175	2009993	-0.576404	0.291556	-1	-0.207182	0.840678		-0.831947	0.339152		-0.0575076	1		hypothetical protein
STM14_0746	rlpA	700248	701393	-0.576099	0.12082		-0.271064	0.639452		0.0575923	0.986497		-0.494905	1		rare lipoprotein A
STM14_1000	STM14_1000	926970	927134	-0.56844	0.72653		0.0316603	1		-0.313328	0.933536		-1.8997	1		hypothetical protein
STM14_1592	osmE	1401141	1401482	-0.567933	0.550544		-0.54438	0.589173		-0.362318	0.891327		-0.386214	1		DNA-binding transcriptional activator OsmE
STM14_4018	STM14_4018	3508092	3508241	-0.566772	0.705333		-0.0512956	1		-0.117855	0.991992		0.364882	1		hypothetical protein
STM14_3810	hybD	3326544	3327038	-0.56574	0.636423		-0.587956	0.62497		-0.341085	0.898186		-0.390084	1		hydrogenase 2 maturation endopeptidase
STM14_1431	STM14_1431	1293794	1294114	-0.565735	0.781469		0.0121156	1		-2.59747	0.0245728		-5.99164	1		prophage cI protein
STM14_3740	yqgE	3277224	3277787	-0.565277	0.739472		-0.0876795	0.988144		-0.544199	0.865223		-0.940903	1		hypothetical protein
STM14_4697	ilvL	4126947	4127045	-0.564439	0.705726		-0.646797	0.689924		-0.766044	0.729075		-1.84295	1		ilvG operon leader peptide
STM14_3092	yfgM	2705789	2706409	-0.562745	0.795775		-0.891141	0.563317		-0.91298	0.672282		-1.47488	1		putative inner membrane protein
STM14_1796	STM14_1796	1572462	1572653	-0.562615	0.574165		-0.289222	0.873073		-0.516929	0.802772		0.870251	1		hypothetical protein
STM14_1610	pfkB	1415066	1415998	-0.561214	0.351021		0.00170903	1		0.389298	0.646943		-0.2959	1		6-phosphofructokinase 2
STM14_1120	ycbC	1034853	1035629	-0.553969	0.701238		-0.811881	0.583982		-1.05452	0.493304		-1.01414	1		hypothetical protein
STM14_0379	proA	368115	369365	-0.553762	0.470499		-0.840241	0.213209		-0.997728	0.375827	-1	0.210485	1		gamma-glutamyl phosphate reductase
STM14_3272	STM14_3272	2866577	2866735	-0.553714	0.834661		0.447541	0.875805		0.892209	0.76141		0.776779	1		hypothetical protein
STM14_2603	wcaG	2243188	2244153	-0.553686	0.100863		-0.150286	0.855748		-0.258107	0.804777		-1.34413	1		GDP-fucose synthetase
STM14_1178	STM14_1178	1082769	1083518	-0.549003	0.448502		-0.329255	0.776576		-0.764335	0.321924		0.174049	1		major tail protein
STM14_1249	STM14_1249	1146275	1146388	-0.548475	0.704903		-0.839383	0.534709		-0.784989	0.714026		-0.856284	1		hypothetical protein
STM14_4611	ccmA_2	4031665	4032282	-0.548244	0.141178		-0.317225	0.52665	-1	-0.170074	0.891128		-0.199126	1		cytochrome c biogenesis protein CcmA
STM14_5187	STM14_5187	4577949	4578236	-0.547905	0.72653		-0.217139	0.947779		0.0195858	1		-0.15266	1		putative regulatory protein
STM14_2409	STM14_2409	2083025	2083243	-0.547666	0.757979		0.107766	0.989036		-0.721361	0.773112		-2.53186	1		putative cytoplasmic protein
STM14_2303	ruvB	2000459	2001469	-0.547403	0.890293		-0.011044	1		0.597764	0.919358		-6.8415	1		Holliday junction DNA helicase B
STM14_2108	oppC	1848332	1849240	-0.54726	0.261031		-0.306985	0.656473		-0.321709	0.738204		-0.483789	1		oligopeptide transport protein
STM14_2890	STM14_2890	2508681	2508854	-0.54618	0.875556		-0.641679	0.82012		0.15433	1		-1.61956	1		hypothetical protein
STM14_4868	STM14_4868	4276947	4277081	-0.544324	0.819035		-0.826258	0.717981		-0.108314	1		-0.786973	1		hypothetical protein
STM14_3379	STM14_3379	2968355	2968534	-0.543976	0.844998		-0.0989559	1		1.93814	0.350931		1.86826	1		hypothetical protein
STM14_3961	mtr	3457971	3459215	-0.543509	0.00350745		-0.378096	0.100942		-0.300794	0.410873		0.130266	1		tryptophan permease
STM14_4715	rho	4143796	4145055	-0.543026	0.698898		-0.16709	0.947779		-1.83902	0.0435776		0.598749	1		transcription termination factor Rho
STM14_3595	ygdD	3153667	3154062	-0.542615	0.327664	-1	-0.593569	0.157173		-0.540267	0.391327		-0.914052	1		hypothetical protein
STM14_3999	yrbD	3491496	3492047	-0.540903	0.309424		0.0844038	0.957135		0.309263	0.724947		0.551231	1		putative transport protein
STM14_0703	ybdM	666746	667363	-0.540842	0.300332	-1	-0.024648	1		-0.237107	0.861621		-0.51802	1		putative transcriptional regulator
STM14_4448	STM14_4448	3893735	3893932	-0.54044	0.0270292		0.00254016	1		-0.0239728	1		-0.0183137	1		hypothetical protein
STM14_0492	ybaD	470084	470533	-0.539466	0.728		-0.530708	0.776576		0.676087	0.618927		-1.51819	1		transcriptional regulator NrdR
STM14_3088	yfgJ	2702699	2702920	-0.539228	0.379591		0.044133	0.988144		-0.118457	0.953655		-0.986232	1		putative cytoplasmic protein
STM14_0355	safD	346783	347253	-0.53823	0.430783		-0.778257	0.0299378		-0.403445	0.591595		-1.39829	1		putative fimbrial subunit
STM14_1039	artJ	958987	959718	-0.53785	0.368315		-0.0770773	0.967371		0.195201	0.907264		0.961457	1		arginine transport system component
STM14_0348	STM14_0348	340729	341037	-0.536726	0.148879		-0.393252	0.396987		0.00975576	1		-0.543465	1		putative cytoplasmic protein
STM14_0328	STM14_0328	319916	320452	-0.536554	0.76024		0.302926	0.875805		0.23949	0.953751		-1.07286	1		putative outer membrane lipoprotein
STM14_1965	ydcI	1724872	1725795	-0.535784	0.644582		-0.24718	0.933602		-0.177534	0.954467		0.918438	1		putative transcriptional regulator
STM14_2426	serU	2093578	2093639	-0.535655	0.882351		-0.693906	0.837991		-1.44192	0.579228		-0.872611	1
STM14_2531	pduE	2171874	2172395	-0.535211	0.656988		-0.489965	0.713249		0.201803	0.934126		0.254362	1		propanediol dehydratase small subunit
STM14_4007	yhbG	3497533	3498258	-0.535174	0.79565		-0.760053	0.656075		0.108338	1		0.0778011	1		putative ABC transporter ATP-binding protein YhbG
STM14_2076	STM14_2076	1823233	1823364	-0.534429	0.938653		-0.344817	0.956662		-2.02081	0.718384		-5.74393	1		hypothetical protein
STM14_1069	STM14_1069	985102	985260	-0.534137	0.800267		-0.516554	0.821251		-1.12619	0.712654		-0.738992	1		hypothetical protein
STM14_0196	STM14_0196	194109	194876	-0.533827	0.311961		-0.78786	0.17359		-0.399263	0.667588		-0.424369	1		putative transcriptional regulator
STM14_1764	STM14_1764	1548438	1548683	-0.531847	0.787251		-0.482109	0.792841		-0.0992055	1		0.51519	1		hypothetical protein
STM14_3953	yhbQ	3451915	3452232	-0.531567	0.627423		-0.507892	0.640957		-0.257275	0.922366		-1.24197	1		GIY-YIG nuclease superfamily protein
STM14_1634	ydiE	1435026	1435217	-0.531099	0.50166		-0.728295	0.355528		-0.206665	0.925672		-1.94638	1		hypothetical protein
STM14_3416	recX	2994472	2994972	-0.530058	0.598717		-0.666946	0.563317		-0.89083	0.390991		-0.742267	1		recombination regulator RecX
STM14_4308	STM14_4308	3761360	3761917	-0.529834	0.198983		-0.733116	0.0366043		0.123333	0.949347		0.0763742	1		hypothetical protein
STM14_2323	STM14_2323	2015793	2015897	-0.529499	0.894033		-1.19582	0.690507		-0.968279	0.868747		-0.987609	1		hypothetical protein
STM14_2672	dld	2315290	2317020	-0.528381	0.313592		-0.547757	0.395137		-0.178394	0.899123		-0.512063	1		D-lactate dehydrogenase
STM14_2048	STM14_2048	1800491	1800637	-0.526751	0.775919		-0.430526	0.772763		-1.04703	0.441472		1.25191	1		hypothetical protein
STM14_2959	STM14_2959	2573587	2573775	-0.526131	0.718727		-0.17889	0.951025		-0.0167835	1		-0.150127	1		hypothetical protein
STM14_956	STM14_956	891948	892067	-0.523646	1		-0.832226	0.944717		-1.54075	0.887353		-4.64521	1		hypothetical protein
STM14_2844	menC	2464590	2465552	-0.522232	0.137809	-1	-0.394781	0.395169		0.139513	0.907264		0.0858005	1		O-succinylbenzoate synthase
STM14_3950	yraR	3450170	3450838	-0.522168	0.0270335		-0.278528	0.51446		-0.100024	0.930559		-0.224299	1		putative nucleoside-diphosphate-sugar epimerase
STM14_2543	pduT	2181646	2182200	-0.521269	0.537036		-0.810361	0.286028	-1	-0.0295931	1		-1.34731	1		polyhedral body protein
STM14_1372	yceG	1240775	1241797	-0.520047	0.162238		-0.667447	0.0351188		-0.567488	0.209383		-0.488961	1		hypothetical protein
STM14_3421	STM14_3421	2998326	2998466	-0.519822	1		0.071459	1		-1.26189	0.891327		1.58563	1		hypothetical protein
STM14_5250	vacB	4628415	4630853	-0.516684	0.0764778		-0.200462	0.70764		-0.374843	0.407224		-0.130277	1		exoribonuclease R
STM14_1890	STM14_1890	1657503	1657634	-0.516529	0.744864		-0.232925	0.940215		0.502592	0.826302		-0.381763	1		hypothetical protein
STM14_4088	STM14_4088	3574592	3574753	-0.515949	0.467354		0.0645164	0.980875		0.243575	0.8866		-1.18233	1		hypothetical protein
STM14_4867	STM14_4867	4276868	4277017	-0.515367	0.704816		-0.280596	0.914878		-0.266169	0.923404		0.474656	1		hypothetical protein
STM14_1762	ydgJ	1546357	1547397	-0.515192	0.38675		-1.45335	0.00027035	-1	-0.519185	0.516019		0.551684	1		putative oxidoreductase
STM14_0906	STM14_0906	845597	845848	-0.514183	0.574171		-0.451717	0.614317		-0.937467	0.232491		-0.00324525	1		hypothetical protein
STM14_1313	STM14_1313	1191175	1191714	-0.513636	0.501132		-0.786891	0.146444	-1	-0.169722	0.924367		-0.0909573	1		hypothetical protein
STM14_3912	yqjE	3415359	3415757	-0.510573	0.261031		-1.10332	0.000711022	-1	-0.361341	0.662979		-0.222837	1		putative inner membrane protein
STM14_1142	STM14_1142	1058213	1058452	-0.508803	0.521081		0.356024	0.676761		-0.524489	0.662979		0.0802758	1		hypothetical protein
STM14_0671	STM14_0671	635867	636610	-0.508718	0.451424		-0.655504	0.269374		-0.639656	0.659905		-0.70896	1		putative inner membrane protein
STM14_5365	yjgD	4730271	4730687	-0.508574	0.572289		-0.203413	0.922872		-0.0392938	1		-1.95573	1		hypothetical protein
STM14_4819	STM14_4819	4233381	4233560	-0.508112	0.739472		1.01724	0.138313		0.0859145	1		1.52751	1		hypothetical protein
STM14_3645	STM14_3645	3199028	3199198	-0.50699	0.698898		-0.453223	0.768429		-0.197982	0.951902		-0.0735228	1		hypothetical protein
STM14_995	STM14_995	924480	924599	-0.506691	0.86134		0.021002	1		0.166595	1		-0.280092	1		hypothetical protein
STM14_0695	entB	659758	660615	-0.505509	0.305048		0.0775159	0.967371		0.00152297	1		-0.60255	1		2,3-dihydro-2,3-dihydroxybenzoate synthetase
STM14_1925	yncA	1688322	1688837	-0.503675	0.552116		-0.211509	0.855128		-0.398678	0.761471		-0.497197	1		putative acyltransferase
STM14_5162	STM14_5162	4550590	4550694	-0.503332	0.84647		0.325417	0.928073		0.132931	1		1.85395	1		hypothetical protein
STM14_3563	STM14_3563	3122250	3122525	-0.503254	0.273411		-0.266676	0.682254		-0.547729	0.35212		-0.788735	1		putative transcriptional regulator
STM14_2635	STM14_2635	2282708	2282821	-0.501189	0.704903		-0.735234	0.528077		-0.535833	0.789399		-0.922052	1		hypothetical protein
STM14_4200	hofQ	3657108	3658346	-0.500522	0.0180964		-0.429529	0.12521	-1	-0.347744	0.362079		-0.558682	1		outer membrane porin HofQ
STM14_5298	ytfP	4668916	4669260	-0.500328	0.28305		-0.844661	0.000140197		-0.340819	0.426344		-0.225456	1		putative cytoplasmic protein
STM14_2024	STM14_2024	1779789	1779902	-0.498395	0.796225		0.137262	0.978219		0.00811836	1		0.422587	1		hypothetical protein
STM14_3803	STM14_3803	3322464	3322571	-0.498189	0.65296		-0.832254	0.170642		-0.924739	0.214031		-0.209103	1		hypothetical protein
STM14_4538	mgtC	3978180	3978875	-0.497097	9.98814e-10	2	-0.379961	1.8195e-05	1	-0.548795	7.91472e-09	2	-0.540411	1		Mg2+ transport protein
STM14_1881	STM14_1881	1646037	1648112	-0.497046	0.0965687		-0.319738	0.427921		-0.242391	0.738322		0.0124893	1		putative glycosyl hydrolase
STM14_1093	STM14_1093	1007837	1007968	-0.49573	0.889066		-0.850326	0.690368		-0.191674	1		0.560685	1		hypothetical protein
STM14_4907	yiiQ	4309251	4309847	-0.495315	0.204749		-0.411838	0.37901		0.0131452	1		-0.324737	1		putative periplasmic protein
STM14_0320	STM14_0320	314633	315175	-0.494704	0.869204		-0.539691	0.872683		-0.337332	0.951085		-2.91643	1		putative cytoplasmic protein
STM14_3037	ypfG	2637473	2638516	-0.494029	0.323464		-0.780545	0.0625911		-0.802422	0.120942		0.630696	1		putative periplasmic protein
STM14_0907	modA	846015	846788	-0.491648	0.72653		-0.807985	0.622249		-0.259331	0.951085		-0.969055	1		molybdate transporter periplasmic protein
STM14_2570	hisA	2206203	2206940	-0.491206	0.621203		-0.383116	0.73793		-0.469066	0.76141		-1.40951	1		1-(5-phosphoribosyl)-5-[(5-phosphoribosylamino)me thylideneamino] imidazole-4-carboxamide isomerase
STM14_1056	ybjD	974189	975847	-0.49058	0.123064		-0.286441	0.528077		-0.442702	0.335881		0.0958305	1		hypothetical protein
STM14_0645	STM14_0645	614019	614189	-0.490172	0.10873		-0.641398	0.0258285		-0.477058	0.23939		0.221567	1		conserved hypothetical protein
STM14_0105	STM14_0105	101349	101474	-0.489747	0.890201		-0.251971	0.967371		-0.316885	0.967679		-0.808673	1		hypothetical protein
STM14_4149	tuf_1	3612160	3613344	-0.489352	0.0702279		0.265914	0.528077		-0.369804	0.406464		-1.06719	1		elongation factor Tu
STM14_1228	yccX	1131918	1132199	-0.486409	0.78613		0.309398	0.890677		0.494563	0.826601		-1.43912	1		putative phosphohydrolase
STM14_2867	nuoC	2488040	2489842	-0.486335	0.148879		0.311438	0.408445	-1	-0.187959	0.891327		-0.453859	1		bifunctional NADH:ubiquinone oxidoreductase subunit C/D
STM14_2510	cbiN	2154238	2154519	-0.486241	0.809689		0.635634	0.675979		0.808929	0.623037		0.828435	1		cobalt transport protein CbiN
STM14_4497	STM14_4497	3941019	3941198	-0.483896	0.297208		-0.0424089	0.980234		-0.415356	0.51446		-0.0294618	1		hypothetical protein
STM14_0498	STM14_0498	473976	474284	-0.483895	0.812476		-0.0517739	1		-0.665285	0.804777		-1.91501	1		hypothetical protein
STM14_4922	cytR	4320287	4321477	-0.483812	0.00943292		-0.386924	0.0325995		-0.492473	0.0913802		0.327462	1		DNA-binding transcriptional regulator CytR
STM14_2420	cspB	2090630	2090842	-0.483647	0.677589		-0.307189	0.839557		-0.33032	0.906056		-1.48741	1		putative cold-shock protein
STM14_1104	STM14_1104	1019641	1019754	-0.483473	0.895376		-0.530923	0.913739		-0.30706	0.990829		-2.4296	1		hypothetical protein
STM14_3729	speA	3268048	3270024	-0.482853	0.00943292		-0.331981	0.083812		0.0330895	0.980802		0.104683	1		arginine decarboxylase
STM14_1725	ydhC	1515649	1516854	-0.482845	0.791846		-0.435045	0.851119		-0.456311	0.910373		-0.291425	1		inner membrane transport protein YdhC
STM14_1804	STM14_1804	1580306	1581208	-0.48241	0.426281		-0.721408	0.164862		-0.588603	0.441674		-0.113623	1		putative ABC transporter periplasmic component
STM14_0817	potE	762560	763879	-0.480964	0.248082		-0.554724	0.147024		-0.387136	0.547304		-0.85109	1		putrescine transporter
STM14_0026	STM14_0026	24094	24198	-0.480729	0.733316		-0.249948	0.9206	-1	0.277416	0.920096		0.254541	1		hypothetical protein
STM14_3875	STM14_3875	3380454	3380651	-0.480624	0.855462		0.320486	0.922872		-0.833259	0.771252		-1.11955	1		hypothetical protein
STM14_3149	yfhB	2766121	2766756	-0.480439	0.286812		-0.291097	0.647024		-0.525679	0.367001		-0.0266142	1		hypothetical protein
STM14_0049	nhaR	47418	48317	-0.479821	0.175003		0.0210053	1		-0.173911	0.870717		-0.816858	1		transcriptional activator NhaR
STM14_4147	bfd	3611781	3611975	-0.479363	0.908861		-1.24212	0.657419		-0.0885459	1		-0.82201	1		bacterioferritin-associated ferredoxin
STM14_3165	STM14_3165	2782226	2782354	-0.478533	0.912658		0.141199	1		-0.576968	0.919621		2.09264	1		hypothetical protein
STM14_1537	STM14_1537	1362158	1362799	-0.477134	0.49821		-0.526793	0.563757		-1.34778	0.025358	-1	-0.308922	1		putative nitric oxide reductase
STM14_3048	ypfI	2650628	2652646	-0.475793	0.161025		-0.438618	0.216603		-0.43585	0.367001		-0.26631	1		putative acetyltransferase
STM14_4651	pstC	4076183	4077142	-0.475355	0.28305		0.121868	0.884924		0.783539	0.0011191		-0.360275	1		phosphate transporter permease subunit
STM14_3162	lepB	2777334	2778308	-0.475119	0.910055		0.964962	0.622249		0.370471	0.950474		2.04688	1		lsignal peptidase I
STM14_1422	STM14_1422	1287269	1288099	-0.475119	0.466955		-0.371839	0.653055		-0.209719	0.906873		-0.665219	1		recombination and repair protein RecT
STM14_0519	cyoE	494047	494937	-0.473466	0.368009		0.218588	0.763208		0.241384	0.848097		-0.299914	1		protoheme IX farnesyltransferase
STM14_2129	narI	1866186	1866863	-0.47189	0.894033		-0.536047	0.933602		-0.70569	0.898827		-1.59609	1		nitrate reductase 1 gamma subunit
STM14_3503	STM14_3503	3066554	3066880	-0.471475	0.78613		0.3028	0.87554		0.109818	0.991992		-1.03548	1		putative cytoplasmic protein
STM14_4009	yhbH	3499762	3500049	-0.471156	0.303039		0.00387418	1		-0.0389148	1		-0.582237	1		putative sigma(54) modulation protein
STM14_1420	STM14_1420	1286588	1286920	-0.471141	0.791846		-0.305226	0.892229		0.0807789	1		0.687995	1		conserved hypothetical protein
STM14_4549	STM14_4549	3986024	3986146	-0.470529	0.55343		-0.652037	0.359135		-0.988471	0.172944		-1.2311	1		hypothetical protein
STM14_1414	STM14_1414	1282096	1282425	-0.469803	0.759478		0.214429	0.940215		-0.510409	0.865276		-1.99527	1		putative periplasmic protein
STM14_0623	purK	596746	597813	-0.469726	0.373608		-0.210113	0.828503		-0.197005	0.889833		-0.338646	1		phosphoribosylaminoimidazole carboxylase ATPase subunit
STM14_4993	STM14_4993	4392709	4393053	-0.469632	0.191038		-0.667877	0.0175346		-0.321197	0.661227		-0.236718	1		putative cytoplasmic protein
STM14_2993	pdxK	2599106	2599972	-0.469556	0.220995		-0.182304	0.779811		-0.0882815	0.951085		-0.433578	1		pyridoxal kinase
STM14_1171	STM14_1171	1075216	1077354	-0.4695	0.0784646		-0.783169	0.00182162		-0.151115	0.866646		-0.0488763	1		hypothetical protein
STM14_3374	STM14_3374	2966276	2966575	-0.46939	0.406011	1	-0.285957	0.724151		-0.344706	0.76242	1	-0.29444	1		putative regulatory protein
STM14_964	glnH	897316	898062	-0.469203	0.347798		-0.0181778	1		-0.502603	0.419897		-0.480855	1		glutamine ABC transporter periplasmic protein
STM14_1275	ymdF	1164548	1164715	-0.469017	0.870321		-1.00529	0.534709		-0.637248	0.850049		-2.32563	1		putative cytoplasmic protein
STM14_3067	ppx	2668560	2670101	-0.466926	0.204381		-0.283394	0.549135		-0.116379	0.938907		-0.129844	1		exopolyphosphatase
STM14_1487	STM14_1487	1337214	1337372	-0.465649	0.561395		0.0585795	0.984368		-0.263056	0.886675		-0.647354	1		hypothetical protein
STM14_1377	ptsG	1244532	1245965	-0.464461	0.368315		-0.470639	0.413305		-0.203828	0.886675		-0.668182	1		glucose-specific PTS system IIBC components
STM14_1108	STM14_1108	1023127	1023381	-0.464434	0.858673		-0.385528	0.954746		-0.194561	0.988373		-1.7136	1		hypothetical protein
STM14_5394	STM14_5394	4767992	4768594	-0.463435	0.345586	-1	-0.539198	0.164862	-1	-0.672048	0.28357	-1	-0.353078	1		putative cytoplasmic protein
STM14_3847	STM14_3847	3357568	3358434	-0.46257	0.413253		-0.282338	0.739795	-1	-0.130021	0.946894		-1.60989	1		putative regulatory protein
STM14_0840	STM14_0840	786571	787704	-0.462419	0.273411		0.110904	0.911302		-0.349822	0.610066		-0.483901	1		putative glycosyl transferase
STM14_2261	STM14_2261	1973229	1973375	-0.462344	0.670053		-0.110863	0.967371		0.175842	0.946894		0.247418	1		conserved hypothetical protein
STM14_1918	STM14_1918	1682562	1683623	-0.46188	0.217949	-1	-0.300933	0.525279		-0.561738	0.184314		-0.566221	1		putative periplasmic protein
STM14_3914	yqjF	3416198	3416683	-0.460537	0.66618		-0.282656	0.860987		0.194557	0.933536		-1.19403	1		hypothetical protein
STM14_1872	STM14_1872	1637216	1637431	-0.460015	0.49375		-0.148254	0.920603		0.33991	0.75154		-0.718156	1		putative phage-related secreted protein
STM14_1776	STM14_1776	1559385	1559690	-0.45955	0.470484		0.00426299	1		0.26272	0.835385		0.403021	1		outer membrane protein
STM14_5235	glyY	4614236	4614311	-0.458699	0.92072		0.274253	0.96488		-0.0104125	1		-2.95272	1
STM14_2753	yejL	2380214	2380441	-0.458604	0.826558		-0.374949	0.888354		-0.379154	0.925324		0.98412	1		hypothetical protein
STM14_3485	sicA	3051135	3051632	-0.458507	5.89934e-05	-1	-0.511737	2.37729e-07	-1	-0.394126	0.00529357	-1	-0.571372	1	-1	secretion chaperone
STM14_3273	STM14_3273	2866637	2866750	-0.4541	0.737408		-0.223139	0.936398		0.283378	0.916838		-0.284341	1		hypothetical protein
STM14_2738	STM14_2738	2365897	2366040	-0.452705	0.968504		-0.595361	0.957135		0.29946	0.999109		-5.27285	1		hypothetical protein
STM14_5098	zur	4479863	4480378	-0.452508	0.514662		-0.202782	0.875805		0.628772	0.317021		-0.391276	1		zinc uptake transcriptional repressor
STM14_2851	elaC	2471105	2472129	-0.450544	0.305048		-0.207837	0.820366		-0.667718	0.155937		-0.462954	1		pseudogene
STM14_2644	yegU	2289092	2290096	-0.450501	0.679213		-0.147858	0.951025		-0.00221142	1		-1.21697	1		putative glycohydrolase
STM14_0642	fimY	612186	612908	-0.450292	1.11234e-05	3	-0.319235	0.00375511	3	-0.0689586	0.899007		-0.536272	1	2	putative regulatory protein
STM14_2939	yfcZ	2553292	2553576	-0.450112	0.651669		-0.523838	0.663585		-1.34981	0.083542		-0.813881	1		putative cytoplasmic protein
STM14_1733	gloA	1522426	1522833	-0.447517	0.933038		1.03438	0.636459		1.5994	0.409843		0.516992	1		glyoxalase I
STM14_3663	STM14_3663	3214295	3214693	-0.445179	0.242731		-0.303355	0.539877		-0.313144	0.654678		-0.419977	1		plasmid maintenance protein
STM14_5175	STM14_5175	4566657	4566923	-0.444483	4.84189e-05		-0.116157	0.636459		-0.210212	0.317021		-0.207073	1		putative cytoplasmic protein
STM14_2786	napH	2406413	2407282	-0.444372	0.697223		0.166744	0.92719		-0.134356	0.959356		-0.242614	1		quinol dehydrogenase membrane component
STM14_5331	STM14_5331	4701295	4701633	-0.443373	0.0972367	-1	-0.582038	0.0110921	-1	-0.352604	0.419944		-0.00286758	1		putative cytoplasmic protein
STM14_5019	STM14_5019	4412317	4412439	-0.443036	0.881625		-0.675145	0.801874		-0.12809	1		1.18506	1		hypothetical protein
STM14_3613	ygdB	3176213	3176620	-0.442482	0.413253		-0.150318	0.884924		-0.453316	0.556141		-0.437241	1		hypothetical protein
STM14_993	yliC	922656	923576	-0.441521	0.701319		-0.0389581	1		-0.269089	0.908288		0.784378	1		putative ABC transporter periplasmic binding protein
STM14_0282	yaeJ	281938	282360	-0.441254	0.67654		-0.00599373	1		-0.293595	0.858203		0.029191	1		hypothetical protein
STM14_0775	lnt	730669	732207	-0.441169	0.818496		-0.195363	0.953299		-0.151497	0.988373		-2.07881	1		apolipoprotein N-acyltransferase
STM14_5476	rimI	4830005	4830451	-0.440925	0.164753		-0.249782	0.640957		-0.0312527	1		-0.542872	1		ribosomal-protein-alanine N-acetyltransferase
STM14_3620	ptsP	3179718	3181964	-0.440602	0.000409219		-0.575721	3.68269e-05		-0.0887181	0.876427		-0.20901	1		fused phosphoenolpyruvate-protein phosphotransferase PtsP/GAF domain-containing protein
STM14_3317	STM14_3317	2910335	2911315	-0.440212	0.462005		-0.384322	0.584558		-0.328619	0.773826		0.135564	1		putative glucitol-specific PTS enzyme III
STM14_2751	STM14_2751	2378379	2378999	-0.439704	0.737408		-0.47826	0.721938		-1.36577	0.192894		-1.0162	1		putative inner membrane protein
STM14_1455	STM14_1455	1305561	1306106	-0.438648	0.379014		-0.130333	0.919204		-0.0822377	0.971082		0.111316	1		prophage DNA packaging protein
STM14_2965	alaX	2580490	2580565	-0.438645	0.949664		0.223275	0.980234		-0.971509	0.891128		-1.84863	1
STM14_2422	umuC	2091297	2092565	-0.438265	0.247505		-1.07643	5.23972e-05	-1	-0.871776	0.0913802		-0.302758	1		DNA polymerase V subunit UmuC
STM14_1307	STM14_1307	1188559	1188696	-0.438218	0.821306		0.196675	0.951656		-0.673853	0.802702		-0.582989	1		hypothetical protein
STM14_2911	STM14_2911	2527947	2528102	-0.437164	0.968504		1.13148	0.780134		0.504165	0.99701		-0.775438	1		hypothetical protein
STM14_4019	STM14_4019	3508281	3508475	-0.43654	0.817497		0.00625373	1		0.606626	0.771252		0.802006	1		hypothetical protein
STM14_4105	yrdC	3587947	3588519	-0.435297	0.838985		-0.33563	0.923416		-0.244229	0.959637		-1.46238	1		putative ribosome maturation factor
STM14_2168	STM14_2168	1902638	1903774	-0.435158	0.24898		-0.138646	0.857238		-0.475035	0.312776		0.0993349	1		putative cytochrome oxidase subunit II
STM14_5286	ytfH	4656467	4656853	-0.431566	0.458848		0.031212	0.998198		-0.29834	0.825338		-0.0579363	1		putative transcriptional regulator
STM14_0332	STM14_0332	324081	324512	-0.43112	0.156357		0.0218308	0.998198		-0.367575	0.427265		-0.592889	1		putative Shiga-like toxin A subunit
STM14_0224	STM14_0224	221426	221587	-0.430474	0.86134		-0.63998	0.7117		-0.792866	0.757219		-2.67558	1		hypothetical protein
STM14_3322	STM14_3322	2915132	2915974	-0.430169	0.58987		-0.433156	0.665931		-0.29718	0.876427		-0.467912	1		putative cytoplasmic protein
STM14_0468	sbcD	450071	451273	-0.42901	0.182387		-0.244849	0.625074		-0.15854	0.872633		-0.11311	1		exonuclease subunit SbcD
STM14_5033	STM14_5033	4424853	4425260	-0.425676	0.677589		-0.601667	0.383278	-1	-0.0680363	0.99399		-0.604866	1		putative cytoplasmic protein
STM14_3855	yqiA	3364134	3364715	-0.425131	0.457535	-1	-0.481523	0.416547	-1	-0.0726096	0.979038		0.203232	1		esterase YqiA
STM14_1726	ydhB	1516967	1517899	-0.424811	0.493522		-0.691849	0.200611		-0.0841467	0.975594		-0.384886	1		putative DNA-binding transcriptional regulator
STM14_3910	yqjC	3414641	3415009	-0.423845	0.636494		-0.37756	0.721704		-0.0596941	1		0.404677	1		putative periplasmic protein
STM14_2999	cysA	2604182	2605279	-0.422065	0.637849		-0.0680603	0.986862		0.265384	0.891327		-1.09696	1		sulfate/thiosulfate transporter subunit
STM14_5247	STM14_5247	4626224	4626454	-0.421872	0.781469		0.293848	0.870625		-0.182817	0.959356		-0.919358	1		hypothetical protein
STM14_3151	murQ	2768132	2769025	-0.42144	0.620481		0.13222	0.940215		-0.524963	0.646943		0.00865139	1		N-acetylmuramic acid-6-phosphate etherase
STM14_4031	yhcK	3523043	3523834	-0.421427	0.446811		-0.518615	0.324422		-0.17816	0.900163		-0.145868	1		transcriptional regulator NanR
STM14_4223	yhgG	3680365	3680601	-0.420904	0.604701		0.110351	0.947779		0.173692	0.924294		-0.171386	1		putative cytoplasmic protein
STM14_2752	yejK	2379027	2380034	-0.420741	0.49821		-0.116324	0.940523		-0.96586	0.120586		-0.506887	1		nucleoid-associated protein NdpA
STM14_1880	STM14_1880	1644722	1645924	-0.420663	0.561571		-0.312971	0.824998		-0.316792	0.826601		0.306272	1		putative aminotransferase
STM14_5352	pyrI	4720850	4721311	-0.420627	0.490433		-0.369168	0.563317		-1.00024	0.0438316	-1	-0.174896	1		aspartate carbamoyltransferase regulatory subunit
STM14_2589	rfbA	2227222	2228100	-0.420477	0.824337		0.673646	0.597245		0.766251	0.618779		-1.27156	1		dTDP-glucose pyrophosphorylase
STM14_4496	rph	3940371	3941087	-0.419612	0.0411272		0.0442215	0.954198		-0.0629365	0.956388		-0.0972099	1		ribonuclease PH
STM14_2798	STM14_2798	2418131	2418256	-0.419261	0.28305	-1	-0.326193	0.509532		-0.180489	0.875707		-0.16794	1		hypothetical protein
STM14_4616	torR	4038359	4039051	-0.419243	0.191017	1	-0.385866	0.282792	1	0.0409966	0.988373		0.554283	1		DNA-binding transcriptional regulator TorR
STM14_2746	bcr	2374036	2375226	-0.418257	0.802845		0.310019	0.875805		0.624831	0.714465		-0.203018	1		bicyclomycin/multidrug efflux system
STM14_0558	ybaJ	529071	529445	-0.417082	0.243044	-1	0.0863052	0.922184		0.0542842	0.974819		0.123527	1		hypothetical protein
STM14_2029	ycjG	1784481	1785446	-0.417055	0.6846		-0.159483	0.939916		-1.25582	0.116445		0.0288782	1		putative chloromuconate cycloisomerase
STM14_4064	cafA	3553746	3555215	-0.416844	0.41205		-0.416798	0.369989		-0.484692	0.384283		0.196011	1		ribonuclease G
STM14_5505	yjjX	4858812	4859327	-0.41585	0.681304		-0.222277	0.825254		-0.118723	0.951085		-0.823745	1		NTPase
STM14_0836	STM14_0836	783151	783486	-0.415259	0.561571		-0.579537	0.376474		-0.797496	0.230592		-0.789078	1		putative inner membrane protein
STM14_1779	rstA	1561266	1561997	-0.414389	0.334306		-0.0107821	1		-0.314667	0.662045		-0.175376	1		DNA-binding transcriptional regulator RstA
STM14_1348	flgE	1217971	1219182	-0.413691	0.166013		-0.801132	0.000440295	-1	-0.383702	0.317021	-1	0.355282	1		flagellar hook protein FlgE
STM14_2488	asnT_2	2135770	2135845	-0.413502	0.865594		-0.476097	0.822804		-0.10895	1		-0.944598	1
STM14_4327	gor	3782294	3783646	-0.412752	0.327964		-0.157608	0.828991		0.129036	0.919358		-0.29568	1		glutathione reductase
STM14_2229	STM14_2229	1949871	1949978	-0.410698	0.981436		0.519763	0.95047		-0.252169	1		0.305668	1		hypothetical protein
STM14_0867	tolQ	813925	814617	-0.409559	0.758038		-0.216784	0.931989		-0.453389	0.850049		-4.15858	1		colicin uptake protein TolQ
STM14_0752	cobD	706273	707367	-0.409065	0.374389		-0.587033	0.101972		-0.237464	0.808752		-0.0439298	1		threonine-phosphate decarboxylase
STM14_2609	wcaB	2249033	2249521	-0.408935	0.637963		-0.318437	0.73793		0.043758	1		0.672465	1		putative colanic acid biosynthesis acetyltransferase WcaB
STM14_2084	trpH	1828097	1828978	-0.408281	0.819958		-1.20079	0.30058		-0.561563	0.844736		0.945259	1		hypothetical protein
STM14_0432	prpC	419680	420849	-0.408195	0.457535		-0.0273677	1		-0.248432	0.858203		-1.42747	1		methylcitrate synthase
STM14_4923	priA	4321467	4323665	-0.407617	0.892814		0.0290582	1		-1.41408	0.547304		1.32127	1		primosome assembly protein PriA
STM14_2516	cbiG	2158275	2159330	-0.406876	0.673808		0.151095	0.93397		-0.700906	0.457074		0.320785	1		cobalamin biosynthesis protein CbiG
STM14_3035	STM14_3035	2637115	2637345	-0.406773	0.893519		0.108536	0.99898		-0.956878	0.757219		2.17195	1		putative cytoplasmic protein
STM14_3287	STM14_3287	2876091	2876342	-0.406275	0.897119		-1.85585	0.225594		-0.291927	0.975594		-0.232862	1
STM14_1882	STM14_1882	1648169	1650697	-0.405426	0.323932		-0.138465	0.890406		-0.0342999	1		0.995901	1		putative glycosyl hydrolase
STM14_3409	STM14_3409	2990710	2990786	-0.405169	0.946132		-1.64867	0.561391		-0.0731215	1		-2.3357	1
STM14_936	STM14_936	874479	874667	-0.405141	0.663319		-0.199584	0.895504		-0.062107	1		0.522606	1		hypothetical protein
STM14_3242	yfiK	2839091	2839678	-0.404943	0.677416		0.342437	0.724921		0.703333	0.261937		0.957501	1		neutral amino-acid efflux protein
STM14_0229	fhuC	226681	227478	-0.404354	0.525065		-0.500659	0.348928		-0.154588	0.918386		0.308149	1		iron-hydroxamate transporter ATP-binding subunit
STM14_4374	STM14_4374	3827982	3828101	-0.403966	0.367202		-0.296263	0.583982		0.0885848	0.952975		-0.978081	1		hypothetical protein
STM14_1824	ydfH	1597964	1598650	-0.403434	0.705333		-0.278954	0.863293		-0.266881	0.916838		-0.877924	1		putative regulatory protein
STM14_3807	hybG	3325453	3325701	-0.403279	0.49821		-0.415013	0.569094		-0.0958626	0.979598		0.0527665	1		hydrogenase 2 accessory protein HypG
STM14_0287	metQ	286223	287038	-0.403264	0.0386845		0.123496	0.736901		-0.0200783	1		0.326791	1		DL-methionine transporter substrate-binding subunit
STM14_1832	ydeI	1603308	1603700	-0.403257	0.586625		-0.0474889	0.987605		-0.294028	0.830367		-0.0727254	1		hypothetical protein
STM14_3581	sdaC	3140581	3141870	-0.401564	0.203753		-0.482589	0.260262		-0.239468	0.6778		-0.389429	1		putative serine transport protein
STM14_2325	STM14_2325	2017848	2018987	-0.401559	0.395382		-0.675392	0.0470921		-0.415995	0.481531		-0.714558	1		putative cytoplasmic protein
STM14_5034	iclR	4425271	4426095	-0.400872	0.172239		-0.184703	0.775487		-0.0674218	0.95737		0.195741	1		transcriptional repressor IclR
STM14_1121	smtA	1035765	1036568	-0.400406	0.649254		-0.221308	0.874642		0.351211	0.789399		-1.29706	1		putative metallothionein SmtA
STM14_2664	yehV	2307921	2308652	-0.40017	0.49821	-1	-0.160311	0.883601		-0.585656	0.399989	-1	0.824498	1		putative transcriptional repressor
STM14_4840	yihX	4254854	4255453	-0.399749	0.318069		-0.593288	0.0519762		-0.0676806	0.962646		0.0137062	1		phosphatase
STM14_4799	rrfA	4219407	4219528	-0.399268	0.950581		-0.257912	0.982283		0.864965	0.802702		-0.808491	1
STM14_4104	aroE_2	3587124	3587942	-0.399189	0.107607		-0.46561	0.0412595		-0.691263	0.00373857		0.165888	1		shikimate 5-dehydrogenase
STM14_5261	yjfO	4639038	4639367	-0.396762	0.705726		-0.115291	0.959093		-0.29888	0.878692		-0.186086	1		putative lipoprotein
STM14_0678	STM14_0678	639710	640051	-0.396716	0.694943		0.0902711	0.968689		-0.424199	0.771252		-0.135152	1		putative regulatory protein
STM14_3150	STM14_3150	2766760	2768121	-0.396692	0.473474		-0.509401	0.330407		-0.711514	0.161563		-1.57708	1		putative phosphotransferase system IIB component
STM14_4758	yigI	4179203	4179670	-0.396544	0.286812		-0.338979	0.428157	-1	-0.0806377	0.952975		-0.620174	1		hypothetical protein
STM14_0091	fixB	90182	91123	-0.396318	0.336861		0.0742566	0.949656		-0.0386237	0.999109		0.17717	1		putative electron transfer flavoprotein FixB
STM14_3633	ygeD	3186486	3187688	-0.394985	0.403572	-1	-0.37857	0.424757	-1	0.237294	0.756726		0.415553	1		hypothetical protein
STM14_5068	STM14_5068	4453637	4454092	-0.3947	0.00482635	-1	-0.465018	0.000496984	-1	-0.480351	0.00349812	-1	-0.331159	1		putative cytoplasmic protein
STM14_2783	ccmA_1	2404598	2405215	-0.394297	0.473474		-0.250773	0.716538		-0.129551	0.934103		-0.140736	1		cytochrome c biogenesis protein CcmA
STM14_952	STM14_952	888006	888110	-0.394056	0.916125		-0.251877	0.959093		-1.57347	0.493304		-0.652983	1		hypothetical protein
STM14_0007	talB	7665	8618	-0.393074	0.478164		-0.565288	0.42234		-0.0389511	1		-0.587686	1		transaldolase B
STM14_3518	ygbL	3079050	3079688	-0.392492	0.508217		0.0169032	1		0.0277162	1		-0.204147	1		putative aldolase
STM14_3167	STM14_3167	2784542	2784769	-0.391981	0.469335		-0.493985	0.279587		0.156364	0.899123		0.0630399	1		PagK-like protein
STM14_5116	STM14_5116	4495089	4495244	-0.391978	0.93022		-0.41035	0.944011		0.686859	0.883901		-0.826945	1		hypothetical protein
STM14_2247	STM14_2247	1964823	1965218	-0.391102	0.805235		-0.465589	0.717981		-0.155329	0.959356		-0.116832	1		putative cytoplasmic protein
STM14_2402	fliR	2077756	2078550	-0.391078	0.000507212		-0.580444	4.05194e-07		-0.29459	0.083542		0.0193924	1		flagellar biosynthesis protein FliR
STM14_3131	csiE	2742627	2743904	-0.38687	0.24068		-0.146279	0.810289		-0.130137	0.908288		-0.0522559	1		stationary phase inducible protein CsiE
STM14_1534	yeaR	1361381	1361743	-0.385205	0.779236		-0.129049	0.959724		-0.0763374	1		-0.82148	1		putative cytoplasmic protein
STM14_1749	gst	1535716	1536321	-0.384344	0.78613		-0.947145	0.320125		-0.272792	0.916838		-1.13117	1		glutathionine S-transferase
STM14_2688	yohJ	2329475	2329873	-0.38367	0.704816		-0.216758	0.908694		-2.24861	0.000626544	-2	0.878799	1		hypothetical protein
STM14_1451	STM14_1451	1303335	1303874	-0.383392	0.714576		-0.98647	0.138617	-1	-0.275029	0.895298		1.36364	1		lysozyme
STM14_0813	ybfF	758733	759503	-0.383335	0.872069		0.597324	0.656075		0.836701	0.539537		-0.651587	1		hypothetical protein
STM14_4856	STM14_4856	4268291	4268425	-0.382967	0.860744		-0.394407	0.884924		-0.774606	0.75337		-1.25629	1		hypothetical protein
STM14_2600	manC	2240053	2241489	-0.381728	0.700277		-0.720755	0.390387		-0.267179	0.886675		-0.160525	1		mannose-1-phosphate guanylyltransferase
STM14_2825	STM14_2825	2447411	2447587	-0.38112	0.190378		-0.463552	0.0817856		-0.146633	0.867969		0.190209	1		putative cytoplasmic protein
STM14_0288	yaeE	287077	287730	-0.381044	0.0813437		-0.168838	0.653055		-0.327631	0.343419		-0.495456	1		DL-methionine transporter permease subunit
STM14_3253	STM14_3253	2849614	2850069	-0.380319	0.818496		-0.364704	0.872683		0.0227823	1		0.0184159	1		putative cytoplasmic protein
STM14_1931	ydcX	1696239	1696502	-0.380158	0.91984		0.596634	0.796954		0.586572	0.889252		1.0419	1		putative inner membrane protein
STM14_3621	ygdP	3181977	3182507	-0.379876	0.792758		0.122745	0.967371		-0.9476	0.487407		-2.24083	1		dinucleoside polyphosphate hydrolase
STM14_2448	STM14_2448	2109157	2110362	-0.379509	0.643356		-0.405855	0.689924		-0.106374	0.976202		-1.23262	1		major capsid protein precursor
STM14_2909	purF	2525888	2527405	-0.379325	0.129585		-0.0287204	0.984368		-0.222283	0.663554		-1.0557	1		amidophosphoribosyltransferase
STM14_0595	ybbA	567133	567819	-0.378488	0.736268		-0.212151	0.914878		0.0780877	0.997895		0.143527	1		putative ABC transporter ATP-binding protein YbbA
STM14_4506	rpoZ	3947468	3947743	-0.378136	0.933038		-0.181469	0.984368		-0.200833	0.999109		1.41568	1		DNA-directed RNA polymerase subunit omega
STM14_2379	STM14_2379	2060568	2060705	-0.377495	0.676742		-0.433643	0.639107		-0.274196	0.875885		0.498208	1		hypothetical protein
STM14_1778	STM14_1778	1560843	1561201	-0.376956	0.868577		-1.08383	0.391549		-1.08806	0.578368		0.858981	1		pseudogene
STM14_3790	STM14_3790	3312496	3312606	-0.376955	0.475578		-0.343719	0.583982		-0.138483	0.925672		0.308881	1		hypothetical protein
STM14_5225	STM14_5225	4604504	4604608	-0.375846	0.720008		0.367816	0.647024		0.165705	0.933536		-0.344717	1		hypothetical protein
STM14_0110	pdxA_1	104193	105182	-0.375809	0.702845		-0.549987	0.450536		-0.185193	0.920218		-0.0967326	1		4-hydroxythreonine-4-phosphate dehydrogenase
STM14_957	ybiI	892059	892325	-0.375308	0.759458		-0.257302	0.867586		-0.126403	0.979038		0.574964	1		hypothetical protein
STM14_3873	STM14_3873	3378034	3378654	-0.373529	0.0334745		-0.17711	0.539875		-0.0924682	0.907264		-0.0149921	1		putative inner membrane protein
STM14_1543	STM14_1543	1364115	1364426	-0.372728	0.971196		1.48467	0.621914		0.946718	0.908288		0.131957	1		putative periplasmic protein
STM14_0177	STM14_0177	171573	172523	-0.372026	0.334306		-0.389583	0.372115		0.0240478	1		0.293556	1		putative cytoplasmic protein
STM14_2196	rnd	1924711	1925838	-0.371979	0.197161		-0.0907981	0.899853		-0.196801	0.773826		0.170001	1		ribonuclease D
STM14_1016	mdfA	939547	940779	-0.371514	0.336445		-0.422526	0.281789		0.0334841	0.999109		-0.0661123	1		multidrug translocase
STM14_0572	htpG	544596	546494	-0.371472	0.212606		-0.671314	0.00227514		-0.000516761	1		-0.253701	1		heat shock protein 90
STM14_1219	yccF	1124208	1124654	-0.370582	0.821046		-1.13168	0.351316		-0.627879	0.770677		-2.53105	1		hypothetical protein
STM14_5323	STM14_5323	4694093	4694212	-0.370534	0.454905		-0.292378	0.635776		-0.427231	0.705017		-1.33508	1		hypothetical protein
STM14_3919	yhaL	3419991	3420155	-0.369154	1		-3.76746	0.748468		-0.412504	1		0.093516	1		putative cytoplasmic protein
STM14_3444	hycD	3015856	3016779	-0.369081	0.343782		0.053046	0.962675		0.0373593	0.994919		-0.00422536	1		hydrogenase 3 membrane subunit
STM14_0751	cobC	705568	706176	-0.368933	0.849755		-0.414744	0.840678		-0.268424	0.934126		-0.858705	1		alpha ribazole-5'-P phosphatase
STM14_1951	STM14_1951	1711775	1712893	-0.368213	0.580274		0.0884198	0.954746		-0.0935392	0.967679		-1.10103	1		putative cellulase protein
STM14_1943	ydcN	1705656	1706192	-0.368135	0.791846		-0.329976	0.831511		-0.0908629	0.996028		-0.929286	1		putative repressor
STM14_0292	STM14_0292	289616	289819	-0.367313	0.917637		0.0771172	1		-0.20885	0.981584		1.14888	1		hypothetical protein
STM14_4259	STM14_4259	3722125	3722298	-0.367011	0.818019		-0.086466	0.984368	-1	0.246491	0.929453		-0.686828	1		hypothetical protein
STM14_1649	aroD	1449593	1450351	-0.366749	0.598489		-0.701243	0.237266		-1.0797	0.026195	-1	-0.116774	1		3-dehydroquinate dehydratase
STM14_2932	mepA	2545265	2546089	-0.366451	0.731308		-0.357249	0.785138		-0.300384	0.873901		-0.286157	1		penicillin-insensitive murein endopeptidase
STM14_2702	yeiB	2340840	2341982	-0.366316	0.146583		-0.260561	0.575575		-0.0987871	0.901274		-0.1379	1		hypothetical protein
STM14_2954	yfdZ	2567557	2568795	-0.366096	0.319349		-0.452087	0.232277		-0.252803	0.72806	-1	-0.568047	1		aminotransferase
STM14_2613	wza	2253064	2254203	-0.365794	0.00832913	-1	-0.116741	0.730655		-0.045052	0.952975		-0.155184	1		putative outer membrane polysaccharide export protein
STM14_3541	ygbF	3098420	3098716	-0.365791	0.523003		-0.639202	0.150356		-0.407906	0.599575		-0.788894	1		hypothetical protein
STM14_4699	ilvM	4128831	4129091	-0.365701	0.651702		-0.336575	0.783478		-0.180029	0.921733		-1.00485	1		acetolactate synthase 2 regulatory subunit
STM14_2779	ccmE_1	2402468	2402947	-0.365058	0.384428		-0.14245	0.8431		0.00640499	1		0.652413	1		cytochrome c-type biogenesis protein CcmE
STM14_1201	STM14_1201	1106320	1106445	-0.36485	0.784353		0.407981	0.675979		-0.227681	0.92677		-1.69031	1		hypothetical protein
STM14_3225	STM14_3225	2827727	2828836	-0.364508	0.216152	-1	-0.276386	0.518335		-0.396358	0.395432	-2	-0.666356	1		enterohemolysin 1-like protein
STM14_0141	STM14_0141	138755	138877	-0.363982	0.800267		-0.816966	0.433495		0.00649448	1		0.189192	1		hypothetical protein
STM14_3520	ygbJ	3080941	3081864	-0.363617	0.478164		-0.52598	0.21693		0.0719502	0.971082		0.100479	1		3-hydroxyisobutyrate dehydrogenase
STM14_1514	STM14_1514	1348508	1348666	-0.363112	0.745663		-0.01707	1		-0.744204	0.539251		-0.0707371	1		hypothetical protein
STM14_4116	yhdN	3596259	3596627	-0.362759	0.367202		-0.44379	0.189835		-0.266556	0.622454		-0.307953	1		hypothetical protein
STM14_4435	STM14_4435	3878512	3879327	-0.362756	0.0851664		-0.297643	0.228173		-0.136864	0.830741		-0.169433	1		putative regulatory protein
STM14_4607	ccmE_2	4029535	4030014	-0.362669	0.344035		-0.179414	0.773572		-0.0381804	0.998101		0.460707	1		cytochrome c-type biogenesis protein CcmE
STM14_3084	sinI	2699144	2700103	-0.362091	0.261031		-0.374815	0.26514		-0.0345429	0.995459		-1.41078	1		putative outer membrane protein
STM14_1815	ynfB	1591284	1591625	-0.361824	0.838309		-0.127842	0.978219		-0.876608	0.752386		-2.3562	1		hypothetical protein
STM14_2068	pgpB	1813838	1814602	-0.361765	0.724515		-0.635602	0.427921		-0.247446	0.907264		-1.38017	1		phosphatidylglycerophosphatase B
STM14_0552	ylaB	525271	526821	-0.361518	0.247505		-0.352497	0.381953		-0.573919	0.0819698		0.322785	1		hypothetical protein
STM14_4312	nikR	3765041	3765442	-0.361432	0.567322		-0.1102	0.938045		-0.723986	0.133749		-0.307035	1		nickel responsive regulator
STM14_4095	STM14_4095	3580370	3580480	-0.361427	0.831185		-0.308099	0.898074		-0.63427	0.789399		-1.97931	1		hypothetical protein
STM14_2945	argW	2557376	2557450	-0.360855	0.469715		-1.53554	4.4626e-07		-0.488613	0.426344		-0.842353	1
STM14_1151	STM14_1151	1064603	1065586	-0.360203	0.106433		-0.430866	0.0137027		-0.517872	0.00705945		-0.619399	1		regulatory protein
STM14_4685	yieP	4117161	4117865	-0.360112	0.149868		-0.199694	0.578913		0.017928	1		-2.07866	0.0349024	-2	putative regulatory protein
STM14_0375	crl	365213	365614	-0.359095	0.877847		-0.226231	0.951025		-0.0184694	1		0.599247	1		DNA-binding transcriptional regulator Crl
STM14_5134	STM14_5134	4525551	4525709	-0.358844	0.889066		-2.03289	0.0519289		0.0132674	1		-3.65707	1		hypothetical protein
STM14_3402	luxS	2986505	2987020	-0.357835	0.261184		-0.0834791	0.897781		-0.318937	0.395432		-0.121068	1		S-ribosylhomocysteinase
STM14_5441	STM14_5441	4803003	4803290	-0.35765	0.636423		-0.228471	0.829932		0.0322991	1		0.392736	1		putative inner membrane protein
STM14_4585	STM14_4585	4012345	4013178	-0.356696	0.320755		-0.15939	0.776879		-0.17508	0.824567		0.119509	1		integral membrane protein
STM14_2013	STM14_2013	1769226	1769564	-0.354266	0.332043		0.0177146	1		-0.0487731	0.986342		-0.609191	1		pseudogene
STM14_2784	napC	2405236	2405838	-0.354254	0.476358	-1	-0.212533	0.765623		-0.751091	0.0839704		-0.240068	1		cytochrome c-type protein NapC
STM14_4908	yiiR	4309948	4310376	-0.353249	0.72653		-0.54226	0.582462		-0.152202	0.953172		0.341533	1		putative inner membrane protein
STM14_4016	arcB	3504388	3506724	-0.352666	0.395663		0.492441	0.071105	1	-0.754678	0.0348929		-0.295901	1		aerobic respiration control sensor protein ArcB
STM14_0831	ybgJ	779304	779960	-0.352244	0.728379		-0.471949	0.647024		-0.0387001	1		-0.677685	1		putative carboxylase
STM14_2528	pudB	2168679	2169491	-0.352008	0.611081		-0.309036	0.73204		0.0279111	1		-1.44299	1		polyhedral body protein
STM14_2121	ychJ	1861748	1862206	-0.351504	0.632324		-0.226317	0.801874		0.416632	0.589957	1	-1.36937	1		hypothetical protein
STM14_1184	sodC_1	1088397	1088930	-0.351204	0.493522		-0.565789	0.164862		-0.481497	0.422984		-0.323963	1		superoxide dismutase precursor
STM14_2574	udg	2209510	2210676	-0.351183	0.0027293		-0.0880081	0.739869		-0.00898251	1		-0.126433	1		UDP-glucose/GDP-mannose dehydrogenase
STM14_4623	dgoR	4046948	4047637	-0.350522	0.0974899		-0.129798	0.748468		-0.485343	0.107533		-0.46225	1		galactonate operon transcriptional repressor
STM14_2715	lysP	2350441	2351910	-0.350504	0.447977		-0.38533	0.47286		0.0894356	0.952975		-0.357646	1		lysine transporter
STM14_3252	kgtP	2848209	2849510	-0.350492	0.592726	-1	-0.557619	0.209985		-0.21219	0.897121		-0.910286	1		alpha-ketoglutarate transporter
STM14_0881	pnuC	821643	822362	-0.350193	0.791846		-0.454131	0.710274		0.536167	0.727263		-0.695033	1		nucleoside/purine/pyrimidine transporter
STM14_2859	nuoL	2479213	2481054	-0.349973	0.295393		0.273764	0.445773		-0.256003	0.661227		-1.11592	1		NADH dehydrogenase subunit L
STM14_2848	menF	2468935	2470230	-0.349782	0.677589		-0.324166	0.739869		-0.281034	0.850049		-0.0341467	1		menaquinone-specific isochorismate synthase
STM14_0012	STM14_0012	11257	11424	-0.348759	0.627146		-0.325052	0.690368		0.0467341	1		0.138418	1		hypothetical protein
STM14_3604	metZ	3160873	3160949	-0.348682	0.908576		-0.45296	0.906071		0.634445	0.868064		0.193417	1
STM14_1966	trg	1725856	1727481	-0.348493	0.469841		-0.0328992	0.984368		0.05937	0.986219		0.606024	1		methyl-accepting chemotaxis protein III
STM14_5396	STM14_5396	4769386	4769631	-0.347456	0.355993		0.00707871	1		-0.133498	0.898129		-0.969816	1		molybdopterin-guanine dinucleotide biosynthesis protein A
STM14_2214	manZ	1941763	1942623	-0.34602	0.705726		-0.252315	0.839557		-0.488973	0.75337		0.394341	1		mannose-specific PTS system protein IID
STM14_1452	STM14_1452	1304044	1304181	-0.345479	0.966447		0.190383	0.967371		0.76622	0.821694		-0.952225	1		putative bacteriophage protein
STM14_1320	msyB	1198953	1199327	-0.345067	0.844998		-0.511949	0.727342		0.43871	0.802772		0.658391	1		hypothetical protein
STM14_3871	glgS	3377567	3377776	-0.344908	0.818496		0.427597	0.675979		-0.257075	0.920815		1.03895	1		glycogen synthesis protein GlgS
STM14_1415	ymfC	1282422	1283087	-0.344825	0.871267		-0.446961	0.836003		0.845424	0.578368		1.45381	1		putative ribosomal large subunit pseudouridine synthase
STM14_0912	ybhC	850660	851943	-0.344442	0.801199		0.00215192	1		0.115195	0.986219		0.647312	1		putative pectinesterase
STM14_2044	sapC	1796966	1797856	-0.344391	0.961805		1.58982	0.456055		0.873531	0.878692		0.265034	1		peptide transport protein
STM14_4599	ibpB	4023070	4023498	-0.343271	0.670053		-0.369505	0.575575		-0.51892	0.450726		0.231838	1		heat shock chaperone IbpB
STM14_1077	aat	989206	989910	-0.342609	0.722981		-0.251233	0.851499		-0.466665	0.735586		0.129942	1		leucyl/phenylalanyl-tRNA--protein transferase
STM14_1180	STM14_1180	1083959	1084288	-0.342458	0.858673		0.149326	0.959093		-0.4426	0.870222		-0.0401713	1		minor tail protein
STM14_4773	dlhH	4192005	4192817	-0.342203	0.298438		-0.114656	0.869952		-0.0741656	0.949864		-0.612008	1		putative dienelactone hydrolase
STM14_3696	ygfB	3240121	3240699	-0.342028	0.658019		0.224953	0.822649		-0.227734	0.887353		0.929677	1		hypothetical protein
STM14_0350	STM14_0350	341440	341637	-0.342005	0.160395		-0.138561	0.790278		-0.217795	0.621547		-0.617072	1		putative transposase
STM14_1763	add	1547472	1548473	-0.340819	0.677589		0.453314	0.393317		-0.110951	0.959302		0.899459	1		adenosine deaminase
STM14_1046	ybjR	964016	964846	-0.33981	0.796461		0.534169	0.520599		0.542127	0.710916		-0.07617	1		putative aminidase
STM14_2295	yebK	1992889	1993758	-0.338356	0.865594		-0.776866	0.568279		-0.664736	0.742642		0.319628	1		DNA-binding transcriptional regulator HexR
STM14_2852	STM14_2852	2472195	2473196	-0.338274	0.514174		-0.181329	0.826104		-0.358756	0.658972		-0.319058	1		putative chemotaxis signal transduction protein
STM14_4737	hemC	4163261	4164217	-0.337589	0.988142		-0.402194	0.975481		-2.5172	0.466348		0.332993	1		porphobilinogen deaminase
STM14_0652	gtrA	618054	618416	-0.337334	0.402464		-0.246412	0.689319		-0.019671	1		-0.605829	1		putative glycosyl translocase
STM14_2378	fliC	2059063	2060550	-0.337216	0.0180964		-0.322075	0.0423041		-0.264302	0.262865		0.174413	1		flagellin
STM14_2449	STM14_2449	2110377	2111063	-0.336991	0.601525		-0.164619	0.893631		-0.0315743	1		-0.350884	1		pro-head protease
STM14_0656	STM14_0656	619662	619901	-0.336763	0.938653		-0.459969	0.931989		-0.737794	0.867969		-0.223232	1
STM14_3178	STM14_3178	2797782	2798120	-0.336371	0.86752		-0.415978	0.824998		0.14475	0.979038		-0.542238	1		minor tail-like protein
STM14_0511	phnX	486011	486823	-0.336226	0.712528		-0.408965	0.633878		-0.143894	0.934103		-0.404974	1		phosphonoacetaldehyde hydrolase
STM14_1218	yccS	1122036	1124189	-0.335297	0.0799641		-0.0476164	0.940523		0.00330019	1		-0.291843	1		putative transporter
STM14_4547	STM14_4547	3985101	3985586	-0.334329	0.705726		0.319992	0.778219		0.365156	0.777195		-0.38766	1		putative phosphotransferase system enzyme IIB
STM14_2035	ycjX	1789617	1791020	-0.333637	0.225879		-0.307415	0.384543		-0.325749	0.392727		-0.107451	1		putative ATPase
STM14_1073	STM14_1073	986705	987565	-0.3335	0.421529		-0.384902	0.379284		-0.5857	0.201652	-1	-1.35493	1		putative cytoplasmic protein
STM14_3553	cysJ	3110887	3112686	-0.332773	0.298438	-1	-0.185183	0.696119		-0.097167	0.925324		0.187128	1		sulfite reductase subunit alpha
STM14_1544	yeaO	1364412	1364759	-0.332241	0.751484		-0.0775083	0.978219		0.0955113	0.974819		0.0193516	1		putative cytoplasmic protein
STM14_3192	STM14_3192	2809024	2809569	-0.332052	0.636423		-0.0298186	1		0.167673	0.908288		0.319855	1		DNA packaging-like protein
STM14_2355	tyrP	2041805	2043016	-0.332045	0.860115		-0.0177661	1		-0.00204302	1		-0.75137	1		tyrosine-specific transport protein
STM14_3628	STM14_3628	3183985	3184095	-0.331803	0.881047		-0.315522	0.899853		-0.378067	0.924367		0.889105	1		hypothetical protein
STM14_0378	proB	367000	368103	-0.331761	0.694943		0.0377934	1		0.516056	0.453399	1	-0.221488	1		gamma-glutamyl kinase
STM14_5041	yjbD	4434405	4434677	-0.331684	0.790161		-0.476659	0.636459		-0.30335	0.874825		-1.23481	1		hypothetical protein
STM14_3376	STM14_3376	2967191	2967370	-0.331644	0.324414		-0.84777	0.00056257		-0.474866	0.171627		-0.781932	1		conserved hypothetical protein
STM14_0461	aroM	442552	443229	-0.331236	0.178202		-1.16759	3.253e-10	-1	-0.389579	0.11525		-0.014096	1		hypothetical protein
STM14_1664	sufB	1462668	1464155	-0.330587	0.869204		-0.941668	0.503631		-0.308765	0.92677		0.559586	1		cysteine desulfurase activator complex subunit SufB
STM14_2001	dbpA	1758265	1759638	-0.329902	0.598717		0.292233	0.659179		-0.0238288	1		0.156033	1		ATP-dependent RNA helicase DbpA
STM14_3998	yrbC	3490842	3491477	-0.329838	0.419834		0.195712	0.739795		0.358928	0.395681		-0.0730129	1		putative transport protein
STM14_3095	yfgA	2708953	2709957	-0.32944	0.849309		-0.635852	0.588298		1.15441	0.0387526	1	-0.765538	1		hypothetical protein
STM14_2943	STM14_2943	2555315	2556166	-0.329298	0.406748		0.0459852	0.973101		0.220779	0.755917		-0.154422	1		hypothetical protein
STM14_3916	yhaH	3417861	3418226	-0.329181	0.293309		-0.454482	0.0515611		-0.208915	0.704254		-0.570794	1		putative inner membrane protein
STM14_1734	nemA	1522902	1523999	-0.328889	0.541055		-0.72312	0.071105		-0.357549	0.693245		-0.015455	1		N-ethylmaleimide reductase
STM14_0265	yaeL	261700	263052	-0.328728	0.901961		0.833387	0.503631		0.18887	0.977806		-1.01	1		zinc metallopeptidase
STM14_949	STM14_949	884739	885734	-0.328694	0.574325		-0.369831	0.525279		-0.56233	0.362079		-0.492998	1		hypothetical protein
STM14_3357	STM14_3357	2951242	2951355	-0.328263	0.710437		-0.596794	0.4294		-0.412754	0.735586		-1.38826	1		hypothetical protein
STM14_1609	ydiZ	1414679	1414969	-0.327979	0.868577		-0.0668953	1		1.02245	0.193627		-1.63114	1		putative cytoplasmic protein
STM14_2142	kdsA	1881096	1881950	-0.327226	0.961805		0.180918	0.980234		-0.717124	0.8838		-0.474433	1		2-dehydro-3-deoxyphosphooctonate aldolase
STM14_0697	ybdB	661373	661786	-0.32678	0.809689		0.236252	0.883601		-0.0178493	1		-1.00514	1		hypothetical protein
STM14_2713	cirA	2348105	2350096	-0.326642	0.557238		-0.184172	0.857238		-0.359921	0.591595		-0.571095	1		colicin I receptor
STM14_4504	STM14_4504	3946552	3946725	-0.325517	0.834661		-0.0483259	1		-0.168097	0.959356		0.117782	1		hypothetical protein
STM14_1593	STM14_1593	1401610	1401732	-0.325273	0.72653		-0.158203	0.930262		-0.184224	0.93099		-0.836683	1		hypothetical protein
STM14_5194	STM14_5194	4582902	4583279	-0.32483	0.569258		0.101007	0.933602		0.0243378	1		0.181689	1		ethyl tert-butyl ether degradation EthD
STM14_5407	STM14_5407	4776762	4776878	-0.324529	0.478164		-0.0869729	0.930079		-0.139585	0.875687		0.0356584	1		hypothetical protein
STM14_4658	STM14_4658	4090837	4091025	-0.323836	0.91171		-1.00709	0.534709		-0.131189	1		-0.640581	1		hypothetical protein
STM14_3547	STM14_3547	3102648	3104204	-0.323741	0.665384		-0.155333	0.926936		-0.211434	0.899123		0.33461	1		putative cytoplasmic protein
STM14_0423	STM14_0423	410859	411869	-0.323446	0.543579		0.16623	0.825461		-0.012457	1		-0.497999	1		cytochrome BD2 subunit II
STM14_3227	STM14_3227	2829159	2829443	-0.32302	0.913303		0.0159617	1		-0.199701	0.986497		2.6865	1		excisionase-like protein
STM14_5211	STM14_5211	4595610	4595744	-0.322674	0.476665		0.177057	0.780458		0.0852886	0.951085		0.297877	1		hypothetical protein
STM14_3945	yraL	3445584	3446447	-0.322657	0.44215		-0.519905	0.174788		0.0970756	0.92677		0.427722	1		putative methyltransferase
STM14_2442	STM14_2442	2106970	2107134	-0.322275	0.815881		-0.0283699	1		0.38448	0.825338		-0.804431	1		hypothetical protein
STM14_3949	yraP	3449528	3450103	-0.322122	0.598717		-0.598886	0.102405		-0.537242	0.343419		-0.213273	1		hypothetical protein
STM14_1661	ydiH	1460003	1460230	-0.321745	0.875256		-0.85036	0.526093		-0.70964	0.779046		-1.35676	1		putative cytoplasmic protein
STM14_1207	pqiB	1113530	1115170	-0.321566	0.470499		-0.223488	0.807652		-0.34459	0.562144		0.123552	1		paraquat-inducible protein B
STM14_4649	pstB	4074433	4075206	-0.321367	0.428183		0.512672	0.0376043		1.16857	1.65903e-11	1	0.15557	1		phosphate transporter subunit
STM14_1523	STM14_1523	1355815	1356462	-0.320976	0.49821		-0.448314	0.353786		-0.060614	0.977697		-0.283206	1		hypothetical protein
STM14_0308	rnhA	303571	304038	-0.320953	0.83874		0.0145258	1		0.212542	0.950914		-1.36543	1		ribonuclease H
STM14_0089	STM14_0089	89119	89328	-0.320757	0.596016		-0.643834	0.134462	-1	-0.274116	0.802702	-1	0.28907	1		conserved hypothetical protein
STM14_2163	STM14_2163	1898444	1899175	-0.320313	0.599244		-0.37748	0.482288		-0.690862	0.166557		-0.974961	1		hydrogenase 1 b-type cytochrome subunit
STM14_1591	STM14_1591	1400923	1401129	-0.320258	0.981436		-1.21139	0.883601		1.03808	0.882295		-2.42321	1		hypothetical protein
STM14_3346	iroD	2941571	2942815	-0.319517	0.419834		-0.251134	0.647024	-1	-0.0760308	0.951085		0.18554	1		enterochelin esterase=-like protein
STM14_2493	STM14_2493	2142163	2142336	-0.319431	0.694943		-0.0200196	1		-0.0760743	0.987832		-0.979087	1		hypothetical protein
STM14_3126	asrA	2737996	2739039	-0.31939	0.127078		-0.20927	0.47286		-0.123172	0.867045		-0.6924	1		anaerobic sulfide reductase
STM14_4652	pstS	4077278	4078318	-0.318956	0.546439		0.340018	0.355528		0.917616	7.51371e-06	1	0.200651	1		phosphate transporter subunit
STM14_2971	valX	2583510	2583585	-0.318895	0.930929		-0.959512	0.647024		-0.855161	0.789399		-0.463078	1
STM14_1491	STM14_1491	1339203	1339362	-0.318864	0.603253		-0.309254	0.622249		0.298963	0.705017		-0.300415	1
STM14_4939	gldA_2	4340809	4341912	-0.318617	0.336445		-0.00644146	1		-0.215016	0.658972		-0.317015	1		glycerol dehydrogenase
STM14_1988	ydbL	1746608	1746931	-0.318479	0.567969		-0.692944	0.0504084		-0.762613	0.083542		-0.694138	1		putative periplasmic protein
STM14_2763	STM14_2763	2388751	2389080	-0.317778	0.790161		-0.195042	0.90984		-0.738469	0.539537		0.383926	1		putative inner membrane protein
STM14_4531	STM14_4531	3973351	3973476	-0.31771	0.136319		-0.221241	0.427921		-0.153011	0.752386		0.419307	1		hypothetical protein
STM14_1768	ydgA	1549177	1550685	-0.317615	0.839098		-0.312704	0.877514		0.295593	0.898129		0.543054	1		putative periplasmic protein
STM14_4287	livG	3743067	3743834	-0.317564	0.614021		-0.0781219	0.959093		-0.197434	0.874825		-0.647871	1		leucine/isoleucine/valine transporter ATP-binding subunit
STM14_1939	STM14_1939	1701681	1701785	-0.317235	0.881625		-0.472754	0.820366		0.1423	0.986219		-1.20858	1		hypothetical protein
STM14_0649	STM14_0649	615283	615441	-0.316867	0.537036		-0.317431	0.569094		0.0309019	1		-0.196131	1		hypothetical protein
STM14_5217	ecnR	4598008	4598595	-0.316844	0.476653		0.484693	0.0683578		0.641469	0.0173775	1	0.410661	1		putative regulatory protein
STM14_5481	STM14_5481	4833961	4834140	-0.316777	0.944792		0.256202	0.971101		0.548133	0.916838		-2.47623	1		hypothetical protein
STM14_3026	eutQ	2628908	2629597	-0.316656	0.821492		-0.520648	0.6874		-0.566014	0.786997		0.00592057	1		putative ethanolamine utilization protein
STM14_0306	gloB	302062	302817	-0.31665	0.823702		0.179084	0.953299		0.307709	0.895111		-1.09807	1		hydroxyacylglutathione hydrolase
STM14_0786	metU	738744	738820	-0.316499	1		0.785617	0.892229		-1.20935	0.916838		-1.03391	1
STM14_0189	yacH	184559	186173	-0.316094	0.389828		-0.221013	0.676761		-0.304029	0.662045		-0.17493	1		pseudogene
STM14_5158	phnB	4547667	4548110	-0.314887	0.824337		0.200163	0.917584	-1	-0.497946	0.789399		-0.261021	1		hypothetical protein
STM14_3674	recJ	3221088	3222821	-0.314756	0.249822		-0.0472845	0.959093		0.0470164	0.978657		-0.724341	1		ssDNA exonuclease RecJ
STM14_1354	flgK	1223631	1225292	-0.314448	0.324572		-0.390089	0.136332		-0.366024	0.262865		0.225901	1		flagellar hook-associated protein FlgK
STM14_4333	STM14_4333	3789092	3789217	-0.314438	0.88825		0.0468485	1		0.0395588	1		-0.625532	1		hypothetical protein
STM14_1361	STM14_1361	1232358	1232582	-0.314161	0.893168		0.0952533	0.989036		-0.38765	0.916838		0.199505	1		conserved hypothetical protein
STM14_4669	STM14_4669	4098885	4099028	-0.314059	0.896057		0.0954489	0.999264		-0.104329	1		0.413871	1		hypothetical protein
STM14_3394	STM14_3394	2979522	2979632	-0.313979	0.832745		-0.339394	0.790123		0.201221	0.92677		0.361681	1		hypothetical protein
STM14_5246	yjeT	4626147	4626344	-0.313778	0.72653		0.0360051	1		-0.0188753	1		0.125357	1		putative inner membrane protein
STM14_1137	STM14_1137	1053504	1053662	-0.313582	0.745181		-0.233504	0.872683		-0.91541	0.274296		-0.571035	1		conserved hypothetical protein
STM14_2796	apbE	2415829	2416881	-0.313534	0.855462		0.463908	0.704109		-0.732567	0.750388		0.594182	1		thiamine biosynthesis lipoprotein ApbE
STM14_2611	wzc	2250453	2252612	-0.313472	0.367202	-3	-0.563254	0.0387315	-2	-0.53447	0.0944693		0.0728081	1		tyrosine kinase
STM14_4740	STM14_4740	4167091	4167231	-0.313361	0.520919	1	-0.353328	0.450466		-0.0716549	0.967242		0.251024	1		hypothetical protein
STM14_4621	STM14_4621	4045472	4046629	-0.313223	0.130229		-0.177388	0.550547		-0.304034	0.23394		-0.647442	1
STM14_2675	yohC	2318191	2318778	-0.312908	0.790074		0.0551094	0.994066		0.0332912	1		0.54519	1		putative transport protein
STM14_4423	yiaJ	3868300	3869100	-0.312213	0.582123		0.130428	0.911302		0.553513	0.160391		-0.612319	1		transcriptional repressor
STM14_5192	STM14_5192	4580201	4580692	-0.311069	0.592726		-0.232452	0.72025		0.100711	0.93817		0.325781	1		putative acetyltransferase
STM14_3671	idi	3217737	3218282	-0.310925	0.393004		-0.22298	0.698905		0.123352	0.919516		0.02956	1		isopentenyl-diphosphate delta-isomerase
STM14_0910	ybhA	848539	849357	-0.310077	0.702845		0.1683	0.911302		-0.222649	0.907264		-0.265415	1		phosphotransferase
STM14_1433	STM14_1433	1295108	1295800	-0.309627	0.759725		-0.587244	0.365479		-0.397387	0.715658		0.408434	1		phage replication protein P
STM14_4080	prmA	3567628	3568509	-0.309097	0.530291		-0.330156	0.475043		-0.232338	0.919041		-0.550842	1		ribosomal protein L11 methyltransferase
STM14_4953	STM14_4953	4353224	4353331	-0.308898	0.793478		-0.364515	0.803956		-0.535717	0.705017		0.771705	1		hypothetical protein
STM14_3238	yfiC	2835869	2836606	-0.308417	0.705333		-0.559203	0.375771		-0.303759	0.858203		-0.287959	1		putative transferase
STM14_2735	yeiU	2364078	2364797	-0.308327	0.665384		-0.300089	0.691037		-0.376787	0.735638		-0.652433	1		putative permease
STM14_3309	STM14_3309	2905915	2906040	-0.307916	0.693072		-0.0785592	0.967371		-0.225997	0.876771		-0.0452764	1		hypothetical protein
STM14_3907	STM14_3907	3412994	3413194	-0.307028	0.713652		0.312854	0.625371		-0.365627	0.716343		0.574903	1		hypothetical protein
STM14_5091	ubiA	4473272	4474144	-0.306285	1		1.88774	0.707656		2.495	0.454636		-3.50699	1		4-hydroxybenzoate octaprenyltransferase
STM14_1085	lolA	999925	1000539	-0.306205	0.934956		-0.0140828	1		-7.16708	0.00192897		-3.33263	1		outer-membrane lipoprotein carrier protein
STM14_943	ybhP	879402	880160	-0.305849	0.75857		-0.333011	0.747292		-0.844339	0.217884		-0.94713	1		putative cytoplasmic protein
STM14_3804	yghU	3322681	3323547	-0.305803	0.570453		-0.330034	0.571549		-0.0403858	1		-0.0997888	1		putative glutathione S-transferase YghU
STM14_1825	ydfG	1598780	1599541	-0.30577	0.72653		-0.268221	0.779811		-0.360203	0.793451		-0.0083151	1		3-hydroxy acid dehydrogenase
STM14_2963	nupC	2576855	2578057	-0.305692	0.525065		-0.256296	0.650572		-0.864589	0.00986243	-1	0.704954	1		nucleoside transport
STM14_0544	mdlA	517459	519231	-0.304576	0.296086		-0.150481	0.736462		-0.170857	0.773112		-0.217074	1		putative multidrug transporter membrane\ATP-binding component
STM14_3024	eutD	2627095	2628111	-0.304011	0.636423		-0.441365	0.293215		-0.397606	0.507482		-0.213124	1		phosphotransacetylase
STM14_2642	fbaB	2286518	2287570	-0.303601	0.722125		-0.215479	0.882353		-0.257668	0.877551		-0.606562	1		fructose-bisphosphate aldolase
STM14_1308	STM14_1308	1188894	1189040	-0.303207	0.759725		0.14306	0.914019		-0.161527	0.927279		-0.220931	1		hypothetical protein
STM14_1793	STM14_1793	1570946	1571767	-0.302017	0.694943		-0.590666	0.230042	-1	-0.0765076	0.975594		-0.705063	1		putative protease
STM14_0305	dniR	300623	301990	-0.30195	0.233734		-0.197107	0.577613		-0.0883372	0.919041		-0.666522	1		membrane-bound lytic murein transglycosylase D
STM14_2496	STM14_2496	2144508	2144834	-0.301936	0.72653		0.0904762	0.96485		-0.463662	0.658972		1.23104	1		putative cytoplasmic protein
STM14_2162	STM14_2162	1896632	1898425	-0.301885	0.572786		-0.637309	0.052416		0.144338	0.891662		0.373522	1		hydrogenase 1 large subunit
STM14_2608	wcaC	2247819	2249036	-0.301813	0.478164		-0.0122552	1		-0.444114	0.392809		-0.684849	1		glycosyl transferase
STM14_4712	rhlB	4141639	4142904	-0.301613	0.231928		-0.48523	0.0155288		0.461603	0.121462		0.209518	1		ATP-dependent RNA helicase RhlB
STM14_4203	yrfC	3659109	3659648	-0.301515	0.514174		-0.104839	0.922829		-1.10745	0.000529419	-1	0.208807	1		putative inner membrane protein
STM14_1663	sufA	1462291	1462659	-0.301438	0.906979		-0.152508	0.973192		0.475002	0.852995		1.76934	1		iron-sulfur cluster assembly scaffold protein
STM14_4402	STM14_4402	3851900	3852187	-0.301395	0.856656		-0.457069	0.762884		0.150273	0.971943		1.4601	1		putative cytoplasmic protein
STM14_5077	yjbF	4460593	4461261	-0.301076	0.533392		-0.282	0.622249		-0.0896218	0.953172		0.187308	1		putative outer membrane lipoprotein
STM14_2468	STM14_2468	2122501	2123025	-0.300621	0.881442		-0.215639	0.947779		-0.116398	0.999109		-0.335012	1		putative transcriptional activator
STM14_3051	nlpB	2654544	2655578	-0.30056	0.647672		-0.141696	0.898074		0.262833	0.789399		-0.858199	1		lipoprotein
STM14_3646	yqeF	3199467	3200645	-0.30037	0.347798		-0.272126	0.479609		-0.196516	0.771252		0.210938	1		acetyl-CoA acetyltransferase
STM14_1027	ybjN	948612	949088	-0.299786	0.791846		-0.141911	0.944011		-0.147672	0.953755		-0.851198	1		putative cytoplasmic protein
STM14_0421	STM14_0421	409241	409342	-0.299547	0.691919		0.0860886	0.95829		-0.322825	0.771252		0.44072	1		putative cytoplasmic protein
STM14_2107	oppD	1847313	1848320	-0.299526	0.659194		0.0637988	0.967371	-1	0.1215	0.943825		-0.0731007	1		oligopeptide transporter ATP-binding component
STM14_4581	STM14_4581	4011613	4011768	-0.299506	0.899355		0.164556	0.978458		0.189844	0.971082		0.437193	1		hypothetical protein
STM14_4516	yicJ	3960598	3961980	-0.299452	0.0656564		-0.341754	0.0378019		-0.251212	0.505985		-0.201455	1		putative transporter
STM14_2568	hisB	2204546	2205613	-0.298451	0.768623		-0.0269004	1		-0.086428	0.981584		-0.654107	1		imidazole glycerol-phosphate dehydratase/histidinol phosphatase
STM14_3101	STM14_3101	2713037	2713846	-0.298217	0.466955		-0.0199493	1		-0.103326	0.925672		0.576041	1		putative dimethylsulfoxide reductase
STM14_3008	amiA	2611885	2612754	-0.298132	0.915907		-0.135728	0.976861		-0.00898769	1		0.836025	1		N-acetylmuramoyl-l-alanine amidase I
STM14_2038	pspC	1791794	1792153	-0.297891	0.422252		-0.810243	0.00277998	-1	-0.443432	0.28357	-1	-0.640857	1		DNA-binding transcriptional activator PspC
STM14_991	yliA	919153	921024	-0.297575	0.272507		-0.399003	0.0535319		-0.367059	0.17819		-0.466766	1		glutathione transporter ATP-binding protein
STM14_1189	STM14_1189	1094525	1094767	-0.297333	0.930929		-0.0470713	1		-0.104992	1		0.869485	1		conserved hypothetical protein
STM14_3576	syd	3137077	3137622	-0.296925	0.841307		-0.738187	0.446638		-0.716362	0.591595		0.190342	1		SecY interacting protein Syd
STM14_0040	STM14_0040	34828	34974	-0.296484	0.930929		-0.716567	0.733094		-1.25905	0.641361		-1.59708	1		hypothetical protein
STM14_1192	STM14_1192	1097844	1097951	-0.296264	0.452893		-0.0462062	0.971273		-0.264752	0.714465		-0.152609	1		caudovirales tail fibre assembly protein
STM14_2995	yfeJ	2601362	2602081	-0.296221	0.748441		-0.427652	0.678037		-0.701731	0.412419		0.0174485	1		glutamine amidotransferase
STM14_3715	STM14_3715	3254161	3254838	-0.2959	0.709057		0.217694	0.808725		-0.36922	0.803543		0.0540503	1		putative ABC-type cobalt transport system ATP-binding component
STM14_2792	eco	2411612	2412106	-0.295592	0.844998		0.0460885	1		-0.171672	0.956388		0.525343	1		ecotin precursor
STM14_4783	rfaH	4201136	4201624	-0.294666	0.844998		0.365957	0.773839		-0.542176	0.773112		-1.18609	1		transcriptional activator RfaH
STM14_4229	STM14_4229	3684140	3684289	-0.293312	0.818496		-0.100262	0.975274		-0.291584	0.899123		0.979997	1		hypothetical protein
STM14_4193	trpS	3650142	3651146	-0.292763	0.362629		-0.0100236	1		0.177576	0.803543		0.496275	1		tryptophanyl-tRNA synthetase
STM14_2336	cheA	2028582	2030597	-0.292689	0.800267		-0.0882298	0.973101		0.100066	0.981584		-0.91014	1		chemotaxis protein CheA
STM14_0711	STM14_0711	676674	677033	-0.292567	0.663319		0.00730572	1		0.130659	0.93817		-0.323013	1		molybdopterin-containing oxidoreductase iron-sulfur subunit
STM14_0556	maa	528095	528646	-0.292136	0.0496675		-0.197006	0.327451		-0.214136	0.426344		-0.727836	1		maltose O-acetyltransferase
STM14_1335	yceL	1209224	1210432	-0.291931	0.595086		-0.333887	0.675979		-0.0868828	0.962646		-0.137995	1		multidrug resistance protein MdtH
STM14_1434	STM14_1434	1295815	1296480	-0.291748	0.800267		-0.286628	0.827425		-0.20141	0.93099		0.319274	1		Ead-like protein
STM14_5084	STM14_5084	4467258	4467398	-0.291301	0.74432		-0.410991	0.721938		-0.0659417	0.992823		0.110837	1		hypothetical protein
STM14_2941	STM14_2941	2553820	2553948	-0.290689	0.930929		-0.995431	0.583982		0.300365	0.951085		-2.37953	1		hypothetical protein
STM14_2874	yfbQ	2493547	2494761	-0.28863	0.182387		-0.204086	0.528212		-0.0482146	0.958866		0.0384228	1		aminotransferase AlaT
STM14_5399	STM14_5399	4771044	4771235	-0.288556	0.323932		-0.047625	0.95948		-0.0497644	0.960533		-0.347571	1		hypothetical protein
STM14_0061	rihC	60164	61084	-0.288382	0.466955		-0.0398771	0.978219		-0.324507	0.612185		-0.135541	1		ribonucleoside hydrolase RihC
STM14_0342	STM14_0342	338514	338960	-0.288092	0.66195		-0.284642	0.728615		0.220691	0.852856		-0.134027	1		putative cytoplasmic protein
STM14_5011	hupA	4404811	4405083	-0.288058	0.768148		-0.621573	0.253885		-0.160326	0.925672		0.606807	1		transcriptional regulator HU subunit alpha
STM14_5294	msrA	4662553	4663191	-0.287947	0.557354	-1	-0.333444	0.46248		0.0755424	0.956388	-1	0.109425	1		methionine sulfoxide reductase A
STM14_5489	deoB	4841062	4842285	-0.287418	0.713652		-0.0559668	0.986295		0.264507	0.822362		0.694705	1		phosphopentomutase
STM14_4563	STM14_4563	3997640	3998113	-0.28695	0.0116712		-0.123263	0.530853		-0.22411	0.269221		-0.322701	1		phosphotransferase system mannitol/fructose-specific IIA component
STM14_3911	yqjD	3415051	3415356	-0.285952	0.854318		-1.53304	0.0463345		-0.542176	0.777312		-0.991695	1		putative inner membrane protein
STM14_3418	ygaD	2996235	2996732	-0.285154	0.705726		-0.409463	0.526093		-0.0198359	1		-0.494914	1		competence damage-inducible protein A
STM14_1469	STM14_1469	1317031	1317348	-0.284429	0.920282		-0.0837495	0.990389		0.112481	0.999109		0.139812	1		minor tail-like protein
STM14_2931	yfcA	2544456	2545265	-0.283976	0.780415		-0.282245	0.831745		-0.35614	0.84593		0.255961	1		hypothetical protein
STM14_4753	STM14_4753	4175965	4176150	-0.283642	0.905615		0.332857	0.881643		-0.320413	0.94771		-0.722967	1		hypothetical protein
STM14_0693	entC	656949	658124	-0.282071	0.72653		-0.598253	0.338336		-0.80631	0.201652		-0.203978	1		isochorismate synthase
STM14_3606	amiC	3161165	3162418	-0.28194	0.505964		0.0804783	0.943727	1	0.227358	0.75154		-0.371876	1		N-acetylmuramoyl-L-alanine amidase
STM14_0228	fhuA	224443	226632	-0.281527	0.0895435		-0.221771	0.335681		0.00767727	1		0.0129481	1		ferrichrome outer membrane transporter
STM14_3501	STM14_3501	3065934	3066281	-0.28139	0.359119		-0.123611	0.802705		0.0528193	0.953952		0.184057	1		putative cytoplasmic protein
STM14_1658	STM14_1658	1456308	1456475	-0.281212	0.938653		0.707115	0.724921		-0.0941753	1		-0.613164	1		hypothetical protein
STM14_0422	STM14_0422	409459	410862	-0.280251	0.154169		0.311117	0.0764919		-0.15622	0.729075		-0.471561	1		cytochrome BD2 subunit I
STM14_1170	STM14_1170	1074726	1075259	-0.280165	0.722981		-0.300243	0.696119		-0.21891	0.880745		-0.443974	1		hypothetical protein
STM14_3600	STM14_3600	3157563	3157685	-0.279789	0.743169		-0.00959416	1		0.0462679	1		-0.626953	1		hypothetical protein
STM14_1788	pntB	1567213	1568601	-0.277849	0.804045		-0.145454	0.914126		-0.222072	0.891128		0.0436097	1		pyridine nucleotide transhydrogenase
STM14_1507	STM14_1507	1344742	1344867	-0.277093	0.796755		-0.314296	0.739869		-0.0996115	0.971082		0.566572	1		putative lipoprotein
STM14_5104	dnaB	4484654	4486069	-0.276565	0.929534		-0.117437	0.984384		0.469359	0.886675		-1.48393	1		replicative DNA helicase
STM14_0131	leuD	129769	130374	-0.276285	0.545782		-0.426177	0.308205		-0.413707	0.428664		-0.107563	1		isopropylmalate isomerase small subunit
STM14_0446	STM14_0446	433714	433827	-0.276272	0.814307		-0.363932	0.741088		-0.221777	0.916838		0.13084	1		hypothetical protein
STM14_2230	STM14_2230	1950043	1951416	-0.27608	0.737408		-0.324924	0.692939		0.148767	0.93099		0.992128	1		putative transport protein
STM14_5254	STM14_5254	4632924	4633994	-0.275776	0.281601		-0.145622	0.716538		-0.107046	0.899007		-0.297778	1		putative potassium channel
STM14_1109	cmk	1023353	1024036	-0.275378	0.983584		0.330377	0.967371		0.655799	0.953755		-0.0977761	1		cytidylate kinase
STM14_0796	nagB	744628	745428	-0.275361	0.971529		-0.596038	0.899853		-0.7473	0.90349		-5.14931	1		glucosamine-6-phosphate deaminase
STM14_3956	yhbU	3453457	3454452	-0.2752	0.403949		0.0748074	0.928073		0.135546	0.867969		0.133623	1		putative protease
STM14_3908	yqjA	3413447	3414109	-0.275033	0.779236		-0.410616	0.639858		-0.0609062	0.998798		-0.138183	1		hypothetical protein
STM14_2960	STM14_2960	2573772	2574770	-0.275027	0.75857		-0.66581	0.203915		-0.706617	0.287168		-1.21204	1		putative oxidoreductase
STM14_4315	yhiI	3769394	3770461	-0.274324	0.410491		-0.195474	0.637159		-0.338254	0.35212		-0.15881	1		hypothetical protein
STM14_4752	uvrD	4173753	4175915	-0.274275	0.166013		-0.185622	0.43754		0.233855	0.364727	1	0.0865503	1		DNA-dependent helicase II
STM14_4446	STM14_4446	3892840	3893049	-0.273916	0.845649		-0.126721	0.959724		-0.612013	0.625838		0.051308	1		putative cytoplasmic protein
STM14_1168	STM14_1168	1073569	1074021	-0.273625	0.669548		-0.399744	0.503631		-0.325451	0.709486		0.184308	1		lysozyme
STM14_5028	metA	4418901	4419830	-0.273304	0.849449		-0.790089	0.40329		-0.156308	0.959302		-1.05824	1		homoserine O-succinyltransferase
STM14_5337	STM14_5337	4704939	4706057	-0.273077	0.416024		-0.100219	0.899853		-0.132039	0.867969		-0.0606671	1		putative selenocysteine synthase
STM14_997	STM14_997	925933	926067	-0.272951	0.934562		0.464222	0.775532		-0.360362	0.919041		-1.78927	1		hypothetical protein
STM14_2904	STM14_2904	2518730	2520136	-0.272066	0.362629		-0.177936	0.624758		-0.0779448	0.925324		-0.048478	1		putative amino acid transporter
STM14_1805	STM14_1805	1581237	1581947	-0.27203	0.687078		0.0018352	1		-0.302527	0.735334		-1.48901	1		putative transport system permease component
STM14_1143	STM14_1143	1058495	1059604	-0.271973	0.518531		-0.24315	0.66236		-0.141023	0.891662		-1.14495	1		hypothetical protein
STM14_2527	pduA	2168398	2168682	-0.271868	0.304072		-0.585018	0.00176404		-0.607136	0.00623888		-0.493472	1		polyhedral body protein
STM14_3121	STM14_3121	2735138	2735869	-0.271772	0.517649		0.118789	0.876669		0.338956	0.450726		-1.0296	1		putative rRNA methylase
STM14_0593	ybbO	565623	566393	-0.271693	0.815881		-0.382753	0.674379		-0.451069	0.716343		-0.960678	1		short chain dehydrogenase
STM14_4916	STM14_4916	4315545	4315685	-0.271398	0.899487		-1.00032	0.376137		-0.394577	0.907264		0.504758	1		hypothetical protein
STM14_3611	recC	3172521	3175892	-0.270329	0.917637		-0.158014	0.973101		0.15249	0.986219		1.72675	1		exonuclease V subunit gamma
STM14_4716	rfe	4145285	4146388	-0.269947	0.457678		-0.326923	0.675586		0.620034	0.00824161		-0.56718	1		undecaprenyl-phosphate N-acetylglucosaminyltransferase
STM14_0926	uvrB	864774	866795	-0.269864	0.413253		-0.296128	0.393317		0.0438343	0.97547		0.312282	1		excinuclease ABC subunit B
STM14_5401	STM14_5401	4772931	4773188	-0.268966	0.818496	1	-0.582222	0.435076		0.0872305	0.986219		-0.305	1		hypothetical protein
STM14_4233	STM14_4233	3690393	3690500	-0.268265	0.959267		-0.954342	0.730655		0.0768278	1		-1.00505	1		hypothetical protein
STM14_1364	rpmF	1234009	1234182	-0.268236	1		0.869831	0.921904		0.613688	0.959356		-1.62326	1		50S ribosomal protein L32
STM14_3222	STM14_3222	2824132	2824290	-0.268084	0.753352		-0.38223	0.647024		-0.411634	0.705017		0.413332	1		hypothetical protein
STM14_2479	STM14_2479	2129820	2130335	-0.26759	0.78613		0.168348	0.890411		-0.17408	0.925324		-0.743266	1		hypothetical protein
STM14_0527	bolA	501694	502011	-0.267126	0.796225		-0.554697	0.563317		-0.240411	0.898129		-0.510672	1		transcriptional regulator BolA
STM14_1146	STM14_1146	1062948	1063106	-0.266211	0.761404		-0.432445	0.579857		-0.300163	0.845162		0.0383229	1		hypothetical protein
STM14_3210	STM14_3210	2817069	2817302	-0.266096	0.669811		0.019966	1		-0.305678	0.696059		0.0233903	1		hypothetical protein
STM14_2534	pduJ	2174596	2174871	-0.265779	0.939687		-0.593123	0.821914		-0.661527	0.891128		0.210286	1		polyhedral body protein
STM14_3850	ygiY	3359706	3361055	-0.265174	0.685594		0.144572	0.875805		0.374189	0.54335		0.4449	1		sensor protein QseC
STM14_2930	yfcM	2543908	2544456	-0.265104	0.791077		-0.368241	0.689924		-0.522632	0.599575		-0.585478	1		putative cytoplasmic protein
STM14_5449	STM14_5449	4812288	4812710	-0.264562	0.106786		-0.265132	0.0861534		-0.201128	0.438127		-0.680183	1		putative PTS permease
STM14_1156	STM14_1156	1067664	1067897	-0.264045	0.663911		0.389462	0.400388	1	-0.189665	0.871491	1	0.53115	1		hypothetical protein
STM14_4883	cpxP	4288700	4289200	-0.264018	0.731308		-0.171538	0.884042		-0.496131	0.556141		0.0196029	1		periplasmic repressor CpxP
STM14_3809	hybE	3326063	3326551	-0.263923	0.934736		-0.279355	0.940369		-0.597609	0.863446		1.01138	1		hydrogenase 2-specific chaperone
STM14_3341	STM14_3341	2936002	2936229	-0.263512	0.674667		-0.250826	0.696119		0.20194	0.859414		-0.63503	1		hypothetical protein
STM14_1161	STM14_1161	1069732	1069878	-0.263286	0.908078		0.00626273	1		-0.364273	0.891327		-0.654436	1		hypothetical protein
STM14_3266	yfiA	2861585	2861923	-0.262994	0.854877		-0.235999	0.893116		0.17139	0.947625		-0.0597123	1		translation inhibitor protein RaiA
STM14_3400	emrB	2983202	2984740	-0.26298	0.457678		-0.236904	0.571549		0.141501	0.861226		-0.25953	1		putative multidrug transport protein
STM14_0239	stfG	236438	236968	-0.261514	0.78613		-0.0864991	0.959468		-0.429076	0.708107		-0.0686482	1		putative minor fimbrial subunit
STM14_4331	STM14_4331	3787077	3788054	-0.261286	0.193287		-0.195306	0.435076		0.1326	0.771252		-0.0210372	1		putative phosphosugar isomerase
STM14_3596	gcvA	3154081	3154998	-0.261096	0.36871		0.22031	0.451939		0.146851	0.808463		0.540374	1		DNA-binding transcriptional activator GcvA
STM14_4320	uspA	3774553	3774987	-0.261067	0.638257		-0.140567	0.863293		0.190573	0.847722		0.00188133	1		universal stress protein A
STM14_2834	STM14_2834	2455277	2455405	-0.260875	0.934956		0.0516717	1		0.331198	0.944283		1.72086	1		hypothetical protein
STM14_1327	STM14_1327	1204177	1204380	-0.260841	0.876432		0.365382	0.77296		0.110404	0.986219		-0.206917	1		conserved hypothetical protein
STM14_1607	yniB	1413133	1413669	-0.260713	0.930929		-0.142333	0.974687		-0.489637	0.866646		0.878919	1		putative regulatory protein
STM14_0624	purE	597810	598319	-0.260565	0.826602		-0.049577	0.992748		-0.370459	0.804519		-0.589386	1		phosphoribosylaminoimidazole carboxylase catalytic subunit
STM14_1963	STM14_1963	1721679	1723187	-0.26056	0.776104		-0.227771	0.83315		-0.170741	0.927659		0.0680628	1		putative carboxylesterase
STM14_3585	STM14_3585	3144205	3144342	-0.260458	0.871267		-0.202421	0.921904		-0.630291	0.715877		-0.270702	1		L-1,2-propanediol oxidoreductase
STM14_3219	STM14_3219	2822705	2823013	-0.260178	0.980906		-0.236487	0.978117		0.906776	0.792462		-0.200522	1		hypothetical protein
STM14_5096	STM14_5096	4479420	4479533	-0.260158	0.947921		-0.13898	0.986295		1.00362	0.641361		1.55447	1		putative cytoplasmic protein
STM14_3104	pbpC	2716999	2719314	-0.259648	0.550851		0.0490749	0.964479		-0.01832	1		0.582011	1		penicillin-binding protein 1C
STM14_0644	fimW	613400	613996	-0.259648	0.153594		-0.319432	0.0447385		0.306624	0.083542		0.121294	1		putative fimbrial protein
STM14_3584	xni	3143407	3144222	-0.25939	0.866081		0.499283	0.580578		0.351028	0.870222		0.353031	1		exonuclease IX
STM14_1246	hpaC	1143540	1144052	-0.258906	0.778223		0.290811	0.713249		0.220485	0.883901		0.733703	1		4-hydroxyphenylacetate catabolism
STM14_4060	yhcR	3546812	3547015	-0.258804	0.731308		-0.238469	0.777306		0.0699206	0.979038		0.070795	1		hypothetical protein
STM14_5462	STM14_5462	4822940	4823095	-0.25877	0.699468		0.0794041	0.956662		0.322681	0.662045		0.0989182	1		conserved hypothetical protein
STM14_4749	yigA	4171295	4172002	-0.258349	0.634228		0.0417748	0.987715		-0.00124461	1		-0.692688	1		hypothetical protein
STM14_3184	STM14_3184	2801612	2801995	-0.258063	0.966296		-0.537737	0.863293		-0.64158	0.898186		-0.897954	1		minor capsid protein FII
STM14_5406	STM14_5406	4776722	4776835	-0.257961	0.501168		0.0119591	1		-0.0439545	0.979038		-0.186931	1		hypothetical protein
STM14_5268	ulaD	4644790	4645440	-0.257959	0.665969		-0.0719371	0.95829		-0.0427423	0.994919		0.201116	1		3-keto-L-gulonate-6-phosphate decarboxylase
STM14_1797	ynfM	1572679	1573932	-0.257947	0.815703		0.340852	0.648131		-0.154263	0.933611		0.416414	1		putative transport protein
STM14_2439	STM14_2439	2104733	2105140	-0.257737	0.953712		0.0330479	1		-0.642741	0.891662		-1.50995	1		hypothetical protein
STM14_2780	ccmD_1	2402944	2403156	-0.257442	0.880177		-0.0254041	1		-0.103061	0.988373		-0.82295	1		heme exporter protein C
STM14_4950	STM14_4950	4351253	4351393	-0.257152	0.871267		-0.612766	0.534709		-0.135581	0.960203		-0.0576996	1		hypothetical protein
STM14_3081	STM14_3081	2685854	2685967	-0.256917	0.837522		-0.441058	0.676761		0.20019	0.950914		-0.370259	1		hypothetical protein
STM14_4944	frwC	4345407	4346486	-0.256787	0.313592		-0.170895	0.624758		-0.281008	0.364727		-0.580129	1		putative fructose-like permease EIIC subunit 2
STM14_5329	pmbA	4699180	4700532	-0.256318	0.106433		-0.00166404	1		-0.00919723	1		-0.38968	1		peptidase PmbA
STM14_3329	STM14_3329	2923839	2925122	-0.25611	0.537036		0.177585	0.737652		-0.112338	0.922145		0.0497068	1		putative inner membrane protein
STM14_0338	STM14_0338	330558	332747	-0.255891	0.13873		-0.255522	0.191043		-0.0212165	0.996109		0.224933	1		putative cytoplasmic protein
STM14_1380	ycfL	1248928	1249302	-0.255236	0.866641		-0.525931	0.645952		0.57171	0.599575		0.0960625	1		putative outer membrane lipoprotein
STM14_1561	STM14_1561	1375202	1376398	-0.254848	0.855888		0.242833	0.827665		0.348584	0.790772		-0.943469	1		arylsulfatase regulator
STM14_5115	STM14_5115	4494895	4495086	-0.254696	0.603253		-0.192216	0.772763		-0.202957	0.823691		-0.887183	1		hypothetical protein
STM14_1838	marR	1607474	1607908	-0.254628	0.731308		-0.079527	0.963213		0.0914637	0.967679		0.233423	1		DNA-binding transcriptional repressor MarR
STM14_1032	ybjO	953649	954122	-0.254598	0.637849		-0.2865	0.657419		-0.485378	0.392525		-0.290225	1		putative inner membrane protein
STM14_4283	ugpB	3740059	3741375	-0.254405	0.336445		-0.00218526	1		0.0189852	1		0.255292	1		glycerol-3-phosphate transporter periplasmic binding protein
STM14_0830	ybgI	778545	779288	-0.253483	0.974618		-0.921774	0.881643		-1.35731	0.792462		-0.7882	1		putative hydrolase-oxidase
STM14_4862	yiiL	4271601	4271915	-0.253374	0.92072		-0.831258	0.561903		-1.33951	0.456653		0.627906	1		putative cytoplasmic protein
STM14_2850	elaA	2470691	2471152	-0.252963	0.731308		-0.09898	0.944204		-0.0910278	0.979038		0.478203	1		hypothetical protein
STM14_0512	thiJ	486920	487510	-0.252563	0.838309		0.0604806	0.984368		-0.913557	0.107533	-1	0.250824	1		hypothetical protein
STM14_0163	mutT	162259	162654	-0.251823	0.885695		-0.0038293	1		-0.00345728	1		-0.109567	1		nucleoside triphosphate pyrophosphohydrolase
STM14_1041	artQ	960623	961339	-0.251465	0.778004		0.0242338	1		-0.271048	0.855006		-0.346515	1		arginine transporter permease subunit ArtQ
STM14_4453	lldD	3902029	3903219	-0.251416	0.487572	1	-0.320555	0.264053		-1.51817	4.10989e-14	-1	-0.513936	1		L-lactate dehydrogenase
STM14_4156	yheO	3617730	3618452	-0.251025	0.211895		-0.0309445	0.962675		-0.117829	0.802828		-0.967597	0.563513		putative regulatory protein
STM14_2649	STM14_2649	2293497	2293682	-0.250771	0.913303		0.761192	0.594441		-0.970994	0.623504		0.639471	1		hypothetical protein
STM14_0764	ybeS	719398	720831	-0.250318	0.358403		-0.278037	0.324052		-0.107141	0.887353		-0.436039	1		putative molecular chaperone
STM14_2002	zntB	1760125	1761108	-0.250083	0.702634		-0.167945	0.870625		-0.314403	0.792283		-0.534337	1		zinc transporter
STM14_2565	hisG	2201032	2202066	-0.249857	0.821492		0.354742	0.657419		0.171225	0.925672		-0.586011	1		ATP phosphoribosyltransferase
STM14_1851	STM14_1851	1618880	1619941	-0.249627	0.521505		-0.17966	0.72025		-0.213527	0.752386		0.0405625	1		putative hydrogenase
STM14_4705	ilvY	4134538	4135425	-0.249585	0.514174		-0.0289114	0.984368		-0.176753	0.825338		0.342399	1		DNA-binding transcriptional regulator IlvY
STM14_0539	ybaX	512364	513059	-0.249215	0.736215		0.123552	0.934119		-0.2063	0.878692		0.404046	1		queuosine biosynthesis protein QueC
STM14_0286	rcsF	285700	286104	-0.247609	0.685594		0.0204215	1		-0.0518311	0.988373		0.135037	1		outer membrane lipoprotein
STM14_4674	asnA	4103522	4104514	-0.24736	0.330135		-0.393694	0.08611		-0.288815	0.367001		-0.0654916	1		asparagine synthetase AsnA
STM14_1245	STM14_1245	1143361	1143543	-0.247262	0.821492		-0.181985	0.934119		0.0676879	0.993828		0.107495	1		hypothetical protein
STM14_4158	slyX	3619767	3619985	-0.247034	0.574121		-0.0818312	0.938325		-0.0100545	1		-0.472222	1		hypothetical protein
STM14_2619	STM14_2619	2259828	2259998	-0.246484	0.959297		-0.739547	0.703994		-0.266911	0.95737		-0.39731	1		conserved hypothetical protein
STM14_1604	ydjN	1410051	1411442	-0.245948	0.75857		-0.216703	0.786353		-0.00723064	1		0.588284	1		kinase/transporter-like protein
STM14_2292	zwf	1991072	1992547	-0.245662	0.853145		-0.0711919	0.984368		0.0870814	0.986497		0.90936	1		glucose-6-phosphate 1-dehydrogenase
STM14_1263	yccD	1157038	1157343	-0.24551	0.751757		-0.0343197	1		-0.237886	0.891327		-0.637098	1		chaperone-modulator protein CbpM
STM14_5198	yjdC	4584122	4584697	-0.245434	0.666248		0.0849694	0.951025		-0.0407003	0.999109		-0.325625	1		putative transcriptional regulator
STM14_4093	STM14_4093	3579746	3579922	-0.245108	0.705726		-0.59542	0.144428		-0.0506025	0.986686		-0.209089	1		hypothetical protein
STM14_0685	ybdZ	645941	646159	-0.245093	0.934562		-0.418278	0.89102		0.318365	0.925324		0.566434	1		putative cytoplasmic protein
STM14_4415	STM14_4415	3861460	3861693	-0.245076	0.520919		-0.155117	0.759544		-0.142087	0.859912		-0.277846	1		hypothetical protein
STM14_5475	holD	4829623	4830060	-0.244941	0.800267		-0.458897	0.635776		-0.117993	0.954553		-0.421974	1		DNA polymerase III subunit psi
STM14_2994	ptsJ	2600055	2601347	-0.24443	0.720293		-0.266106	0.692939		-0.706005	0.229402		-0.77453	1		putative regulatory protein
STM14_4513	yicE	3954944	3956335	-0.244371	0.368934		-0.140713	0.733094		-0.163747	0.792462		0.396267	1		putative purine/xanthine transport protein
STM14_3723	STM14_3723	3260953	3261426	-0.244162	0.0734586		-0.172128	0.331704		-0.0633483	0.927279		0.229843	1		putative mannitol dehydrogenase
STM14_4700	ilvE	4129109	4130038	-0.243837	0.356234		-0.138122	0.747358		-0.225118	0.579605		0.198924	1		branched-chain amino acid aminotransferase
STM14_1107	ycaL	1022419	1023180	-0.243543	0.573476		-0.259642	0.621549		-0.0724918	0.95737		0.172305	1		putative Zn-dependent protease
STM14_2846	yfbB	2466424	2467182	-0.243542	0.905615		0.293168	0.860364		0.0282207	1		-0.838372	1		acyl-CoA thioester hydrolase YfbB
STM14_0455	yaiC	438822	439934	-0.243329	0.809539		-0.129024	0.951025		0.0897473	0.979598		0.261779	1		diguanylate cyclase AdrA
STM14_0093	fixX	92456	92743	-0.242599	0.896057		-0.286768	0.873049		-0.0155476	1		-0.604079	1		putative ferredoxin
STM14_2169	STM14_2169	1903787	1903876	-0.2418	0.967396		0.0805171	1		-1.27197	0.75154		-4.10478	1		putative periplasmic protein
STM14_3016	eutB	2618803	2620164	-0.241639	0.580103		-0.253419	0.563317		-0.333518	0.46405		0.159683	1		ethanolamine ammonia-lyase heavy chain
STM14_2865	nuoF	2486203	2487540	-0.241233	0.726849		0.669943	0.0463345		-0.217578	0.870222		-1.06313	1		NADH dehydrogenase I subunit F
STM14_5431	STM14_5431	4793277	4793420	-0.241102	0.833895		-0.139738	0.931989		-0.530326	0.587369		-0.510017	1		putative cytoplasmic protein
STM14_5012	yjaH	4405095	4405787	-0.240852	0.485928		0.0394083	0.971273		-0.220821	0.69399		0.349061	1		putative inner membrane protein
STM14_2862	nuoI	2481915	2482457	-0.240276	0.746943		0.291843	0.626579		-0.143007	0.927099		-1.11603	1		NADH dehydrogenase subunit I
STM14_941	ybhN	877202	878164	-0.240107	0.651669		-0.244493	0.663186		0.0067261	1		0.442989	1		hypothetical protein
STM14_0839	STM14_0839	785662	786558	-0.240048	0.368782		-0.144128	0.691037		-0.199236	0.623338		-0.636162	1		putative glycosyl transferase
STM14_1899	STM14_1899	1666322	1666762	-0.239873	0.878129		-0.351892	0.808403		0.113862	0.9757		1.50734	1		putative cytoplasmic protein
STM14_3542	STM14_3542	3098713	3099633	-0.239726	0.74502		0.0388361	0.994066		-0.247411	0.850213		-0.66701	1		putative cytoplasmic protein
STM14_4940	talC	4341924	4342586	-0.239601	0.691919		-0.144966	0.875805		0.0474746	0.988373		-0.36807	1		fructose-6-phosphate aldolase
STM14_3387	nrdH	2972092	2972337	-0.239253	0.712375		-0.363729	0.525279		-0.666433	0.175087		-0.03758	1		glutaredoxin-like protein
STM14_0670	STM14_0670	635010	635864	-0.239118	0.733947		-0.475512	0.446764		-0.698767	0.426344		-0.999711	1		putative PTS system mannose-specific enzyme IID
STM14_2130	narJ	1866863	1867573	-0.238565	0.737408		-0.140277	0.896479		-0.209829	0.870947		0.371813	1		nitrate reductase 1 delta subunit
STM14_3687	gcvP	3231276	3234149	-0.238556	0.0913586		-0.00702451	1		-0.0201605	0.994919		-0.340388	1		glycine dehydrogenase
STM14_0051	STM14_0051	50451	51824	-0.238457	0.0620026		-0.0890138	0.73793		-0.424287	0.000708004	-1	-0.394889	1		putative sodium galactoside symporter
STM14_0470	phoB	451488	452177	-0.238073	0.790525		0.0118389	1		0.129928	0.947625		-1.32766	1		transcriptional regulator PhoB
STM14_2014	STM14_2014	1769670	1770227	-0.237876	0.369712		-0.249219	0.393317		-0.331659	0.262865		-0.329963	1		putative thiol peroxidase
STM14_4784	STM14_4784	4201619	4201744	-0.237074	0.933038		0.014983	1		0.332028	0.913626		-0.665656	1		hypothetical protein
STM14_2809	STM14_2809	2430902	2431786	-0.236958	0.336861		0.0280666	0.979512		-0.406486	0.0973037		0.103678	1		putative regulatory protein
STM14_4604	ccmH_2	4026013	4027056	-0.236768	0.655935		-0.0625068	0.951656		0.144043	0.875885		0.449172	1		putative heme lyase subunit
STM14_0029	bcfB	24971	25798	-0.236329	0.100368		-0.180236	0.353528		-0.132288	0.704254		-0.372268	1		fimbrial chaparone
STM14_0490	yajI	469393	469932	-0.235392	0.903086		-0.51314	0.681407		-0.0413955	1		-0.0195827	1		hypothetical protein
STM14_3736	sprT	3273934	3274431	-0.235087	0.819249		0.0745456	0.977899		-0.122933	0.95737		-0.286507	1		hypothetical protein
STM14_2374	fliA	2056152	2056871	-0.235057	0.737408		-0.767488	0.0415812		-0.550218	0.339152		0.021362	1		flagellar biosynthesis sigma factor
STM14_5488	deoA	4839580	4841010	-0.234667	0.435851		-0.0881929	0.883619		-0.0778982	0.927279		-0.0868734	1		thymidine phosphorylase
STM14_2425	STM14_2425	2093253	2093495	-0.234614	0.945222		-0.549422	0.810289		-0.136898	0.999109		-2.64186	1		hypothetical protein
STM14_2888	STM14_2888	2507886	2508158	-0.234546	0.595086		-0.178959	0.775487		0.104125	0.930559		-0.0335269	1		putative cytoplasmic protein
STM14_2369	yecC	2052017	2052769	-0.23445	0.516474		-0.179231	0.703436		-0.2878	0.570571		-0.13004	1		putative amino-acid ABC transporter ATP-binding protein YecC
STM14_1964	STM14_1964	1723236	1724579	-0.23386	0.680177		0.0458872	0.977899		-0.506285	0.332821		-0.63295	1		putative cytoplasmic protein
STM14_4449	STM14_4449	3894193	3894876	-0.233762	0.0950933	1	-0.134568	0.51446		-0.152535	0.595152	1	-0.204164	1		putative inner membrane lipoprotein
STM14_1856	STM14_1856	1621973	1623775	-0.233657	0.632324		-0.40015	0.284496		-0.206753	0.805569		0.161433	1		putative hydrogenase-1 large subunit
STM14_1644	ydiQ	1444486	1445250	-0.233588	0.738817		-0.27601	0.604422		-0.239999	0.752386		0.0335311	1		putative electron transfer flavoprotein YdiQ
STM14_0307	yafS	302852	303574	-0.233372	0.847009		-0.0267537	1		0.434106	0.686372		-1.45258	1		putative SAM-dependent methyltransferase
STM14_1185	STM14_1185	1089020	1089715	-0.233301	0.868577		-0.326618	0.765623		-0.47047	0.698987		-0.56762	1		minor tail protein
STM14_3359	tctE	2952594	2954009	-0.233298	0.659482		0.111665	0.89102		-0.25127	0.750388		-0.748067	1		regulatory protein
STM14_1091	dmsC	1006754	1007617	-0.233057	0.779236		-0.114222	0.937491		-0.121612	0.947625		-0.1075	1		anaerobic dimethyl sulfoxide reductase subunit C
STM14_0164	STM14_0164	162688	162822	-0.232036	0.893611		-0.408697	0.782974		-0.233887	0.950454		-1.24252	1		pseudogene
STM14_4215	pckA	3670461	3672080	-0.232027	0.305048		-0.127644	0.724921		0.133607	0.789399		0.137074	1		phosphoenolpyruvate carboxykinase
STM14_5130	STM14_5130	4523194	4523862	-0.231919	0.781469		-0.353952	0.628483		0.0363459	1		-0.243626	1		putative glutathione S-transferase
STM14_0112	imp	106522	108882	-0.231746	0.929534		-0.182029	0.959468		0.312882	0.913738		0.154799	1		organic solvent tolerance protein
STM14_4804	yihD	4220955	4221224	-0.231616	0.903511		0.115089	0.967371		0.166186	0.958432		0.802351	1		putative cytoplasmic protein
STM14_4764	pldB	4183976	4185088	-0.231424	0.469841		-0.254833	0.482288		-0.7315	0.00060007		-0.268891	1		lysophospholipase L2
STM14_2244	sopE2	1963417	1964139	-0.231153	0.165959		0.0109033	1		-0.241039	0.282802		-0.49476	1		type III-secreted effector protein
STM14_1471	STM14_1471	1320418	1320747	-0.230686	0.856656		-0.141228	0.951025		-0.156721	0.953725		0.570902	1		phage tail component M-like protein
STM14_1908	narV	1676637	1677317	-0.230349	0.929534		-0.311209	0.884924		0.118095	0.988373		-0.522987	1		nitrate reductase 2 gamma subunit
STM14_3271	aroF	2865392	2866462	-0.229634	0.660548		-0.250188	0.7117		0.0909507	0.935681		-0.597536	1		phospho-2-dehydro-3-deoxyheptonate aldolase
STM14_3808	hypA_2	3325729	3326070	-0.229215	0.821492		-0.402255	0.483257		-0.536226	0.418176		0.273215	1		hydrogenase nickel incorporation protein HybF
STM14_1571	ansA	1381774	1382790	-0.229129	0.675858		0.0514342	0.967371		-0.383577	0.505985		-0.0795823	1		cytoplasmic asparaginase I
STM14_3864	ygiE	3371338	3372111	-0.228856	0.595086		-0.534788	0.0482988		-0.0642805	0.959356		-0.472879	1		zinc transporter ZupT
STM14_1702	ssaG	1499513	1499728	-0.228799	0.462483		-0.186193	0.657419		-0.163507	0.785485		0.0356248	1		type III secretion system apparatus protein
STM14_5461	yjjP	4821982	4822893	-0.228712	0.474515		-0.0110027	1		-0.160936	0.797136		-0.200161	1		hypothetical protein
STM14_0710	STM14_0710	674398	676677	-0.228571	0.29516		-0.309684	0.0508154		-0.235717	0.418545		0.120534	1		putative oxidoreductase protein
STM14_2174	ycgR	1907957	1908691	-0.228514	0.814307		-0.303405	0.738837		-0.866757	0.229402		-0.796601	1		putative inner membrane protein
STM14_0622	arcC	595812	596705	-0.228382	0.909096		0.0329385	1		-0.714694	0.779283		1.66799	1		carbamate kinase
STM14_0608	gip	579955	580731	-0.228131	0.388529	-1	-0.10505	0.884924		-0.133055	0.861972		-0.235486	1		hydroxypyruvate isomerase
STM14_4219	yhgF	3675024	3677351	-0.227188	0.148879		-0.063798	0.857238		-0.0895901	0.855978		0.187503	1		putative RNase R
STM14_2340	flhC	2032540	2033118	-0.227113	0.67126		-0.302368	0.575577		-0.717184	0.0862126		-0.0762244	1		transcriptional activator FlhC
STM14_5139	actP	4529571	4531220	-0.227081	0.687078		-0.0993821	0.914019		0.0825848	0.946066		-0.699529	1		acetate permease
STM14_0548	tesB	522974	523834	-0.226467	0.878129		-0.448284	0.7117		-0.279918	0.914311		0.727648	1		acyl-CoA thioesterase II
STM14_3861	ygiB	3368507	3369178	-0.22638	0.72653		0.00940985	1		0.2542	0.815318		0.289394	1		hypothetical protein
STM14_2876	yfbS	2495546	2497372	-0.226236	0.645998		-0.182401	0.758028		0.00932476	1		0.646569	1		putative response regulator
STM14_2655	stcA	2298650	2299180	-0.226125	0.545203		0.0757866	0.930262		-0.0590445	0.973853		-0.472103	1		putative fimbrial-like protein
STM14_5061	STM14_5061	4447641	4448594	-0.225964	0.541424		-0.274823	0.475043		-0.138243	0.899737		0.291514	1		putative methyl-accepting chemotaxis protein
STM14_5479	STM14_5479	4833023	4833157	-0.225729	0.981436		-0.453302	0.947779		-0.551223	0.952975		-4.17548	1		hypothetical protein
STM14_0335	STM14_0335	329200	329616	-0.225293	0.371451		-0.382198	0.0346987		0.0366875	0.979038		-0.451905	1		putative periplasmic protein
STM14_3506	STM14_3506	3067856	3068383	-0.224978	0.769083		0.286695	0.590042		-0.067044	0.973116		0.11398	1		putative acetyltransferase
STM14_2618	udk	2259111	2259752	-0.224761	0.702634		0.00969424	1		-0.196793	0.842253		0.233813	1		uridine kinase
STM14_0381	STM14_0381	369882	370682	-0.22452	0.666248		-0.260872	0.616853		0.356214	0.42623		-0.403574	1		IS3 transposase
STM14_0073	citX2	72400	72951	-0.224362	0.548294		-0.163792	0.762729		-0.0721808	0.949864		-0.123282	1		putative cytoplasmic protein
STM14_5191	STM14_5191	4579911	4580204	-0.224313	0.701238		0.0849811	0.93397		0.174368	0.84593		-0.0176639	1		hypothetical protein
STM14_0674	nfnB	637722	638375	-0.224172	0.793478		-0.123182	0.933761		-0.0940182	0.971082		-0.254689	1		dihydropteridine reductase
STM14_1048	ybjT	965952	967385	-0.222665	0.811376		0.149743	0.927584		-0.110557	0.959039		-1.09712	1		putative nucleoside-diphosphate-sugar epimerase
STM14_3439	hycI	3011940	3012410	-0.222434	0.926887		-1.25023	0.237266		-0.256476	0.953172		-1.15338	1		hydrogenase 3 maturation protease
STM14_2598	cpsG	2238572	2239942	-0.221965	0.849449		0.0278439	1		0.224574	0.882489		0.384529	1		phosphomannomutase
STM14_2097	yciC	1839988	1840731	-0.221202	0.636423		-0.138231	0.851499		-0.221657	0.752386		-0.67949	1		hypothetical protein
STM14_4198	aroB	3654977	3656065	-0.220205	0.849449		-0.277715	0.857238		-1.09527	0.132949		-0.28416	1		3-dehydroquinate synthase
STM14_2500	yeeO	2145928	2147385	-0.22018	0.691919		-0.0165843	1		-0.216376	0.814069		-0.612288	1		hypothetical protein
STM14_4791	yigZ	4211232	4211846	-0.219683	0.625305	-1	-0.467958	0.30242	-2	-0.416136	0.348755		-0.438343	1		hypothetical protein
STM14_4232	malP	3687811	3690204	-0.219588	0.141154		-0.0380036	0.940369		-0.0202021	0.991486		-0.0369775	1		maltodextrin phosphorylase
STM14_3852	mdaB	3361162	3361743	-0.218946	0.622494		-0.216708	0.661873		0.232208	0.693245		-0.0839392	1		NADPH-specific quinone oxidoreductase
STM14_4540	STM14_4540	3979172	3979297	-0.218573	0.757979		-0.522995	0.265009		0.145363	0.916838		0.128802	1		hypothetical protein
STM14_4403	STM14_4403	3852193	3852324	-0.218242	0.755966		-0.302044	0.690368		0.426377	0.419897		-0.242639	1		hypothetical protein
STM14_2601	wcaI	2241492	2242715	-0.218	0.828617		-0.0576458	0.984368		0.108142	0.974819		-0.268348	1		glycosyl transferase
STM14_1399	STM14_1399	1267794	1267916	-0.217955	0.961805		-1.94441	0.141398		-0.866948	0.752386		-2.04807	1		hypothetical protein
STM14_0095	STM14_0095	94319	94549	-0.217799	0.490433		-0.220252	0.536698		-0.0388024	0.981584		-0.044107	1		putative outer membrane lipoprotein
STM14_3053	gcvR	2656619	2657191	-0.217685	0.667119		-0.318613	0.479609		-0.253649	0.719607		-0.258234	1		glycine cleavage system transcriptional repressor
STM14_2070	acnA	1815444	1818119	-0.217685	0.669872		-1.03089	2.64008e-05	-1	-0.144738	0.891128		-0.082461	1		aconitate hydratase
STM14_2139	ychN	1879012	1879365	-0.216665	0.965307		0.0877207	0.998198		-0.370407	0.932747		-0.833596	1		putative sulfur reduction protein
STM14_5504	trpR	4858384	4858710	-0.216393	0.811201		-0.196515	0.857238		-0.052441	0.999109		-0.296586	1		Trp operon repressor
STM14_2920	STM14_2920	2536145	2537323	-0.215482	0.832111		0.0968801	0.967371		0.192828	0.899026		-0.81728	1		hypothetical protein
STM14_4882	cpxR	4287851	4288549	-0.215188	0.284618		-0.0750448	0.859503		0.239035	0.317021		0.430952	1		DNA-binding transcriptional regulator CpxR
STM14_4442	yibF	3887874	3888482	-0.214688	0.663319		-0.13723	0.840678		-0.103351	0.92677		0.178647	1		glutathione S-transferase
STM14_2507	cbiP	2151233	2152753	-0.21465	0.615001		-0.344752	0.387973		-0.0694833	0.971014		-0.338073	1		cobyric acid synthase
STM14_5155	fdhF	4543413	4545560	-0.214628	0.368315		-0.0561017	0.940977		-0.158037	0.792148		-0.395785	1		formate dehydrogenase
STM14_5213	yjeK	4595893	4596921	-0.214141	0.78613		-0.0179489	1		0.345725	0.516019		0.162857	1		putative aminomutase
STM14_2526	pduF	2167078	2168160	-0.214036	0.336445		-0.141343	0.647024		-0.164145	0.703537		-0.359571	1		propanediol diffusion facilitator
STM14_0716	ybdR	678519	679757	-0.213783	0.737055		-0.298438	0.599972		-0.327171	0.695144		0.457235	1		putative dehydrogenase
STM14_0123	araC	122352	123197	-0.213529	0.665969		-0.121875	0.87476		0.198413	0.802772		-0.892486	1		DNA-binding transcriptional regulator AraC
STM14_0708	ahpF	671831	673513	-0.213422	0.575258		-0.42463	0.0984548		-0.241768	0.617119		-0.227492	1		alkyl hydroperoxide reductase F52a subunit
STM14_4350	STM14_4350	3803739	3803876	-0.212584	0.941205		-0.541239	0.773572		-0.72466	0.848097		1.37076	1		hypothetical protein
STM14_4495	pyrE	3939651	3940292	-0.212528	0.403949	-1	-0.0152284	1		-0.139665	0.800255		-0.00172682	1		orotate phosphoribosyltransferase
STM14_2331	cheY	2023687	2024076	-0.212273	0.967824		0.096854	0.99172		0.000768798	1		-0.202267	1		chemotaxis regulatory protein CheY
STM14_0192	yacL	190308	190670	-0.211985	0.696271		0.434884	0.170811		-0.00534807	1		0.497252	1		hypothetical protein
STM14_1043	artP	962095	962823	-0.211143	0.819249		-0.0997265	0.940977		-0.131931	0.950454		0.120521	1		arginine transporter ATP-binding subunit
STM14_4084	yhdJ	3570543	3571427	-0.211108	0.523003		0.0108549	1		0.284079	0.400725		0.0590399	1		putative methyltransferase
STM14_1847	STM14_1847	1615524	1615850	-0.210939	0.745232		-0.163885	0.884924		-0.270872	0.76141		-0.724786	1		putative inner membrane protein
STM14_4580	STM14_4580	4011519	4011680	-0.210917	0.933038		0.0923284	0.989036		-0.208455	0.958432		0.25805	1		hypothetical protein
STM14_5446	tsr	4807436	4809097	-0.21016	0.477065		0.0653046	0.924503		0.141716	0.84593		0.0743641	1		methyl-accepting chemotaxis protein I
STM14_4073	STM14_4073	3563002	3563601	-0.209518	0.782789		-0.499415	0.381953		-0.470173	0.62963		-0.237274	1		putative sulfite oxidase subunit YedZ
STM14_5343	nrdD	4709907	4712045	-0.209305	0.3194		-0.144246	0.635681		-0.0315281	0.980207		0.0107151	1		anaerobic ribonucleoside triphosphate reductase
STM14_1021	STM14_1021	943761	945446	-0.209094	0.501491		-0.0254697	0.99094		-0.136612	0.849573		0.142182	1		hypothetical protein
STM14_4915	yiiU	4315221	4315460	-0.209	0.670053		-0.168842	0.778219		0.153212	0.870304		-0.212481	1		putative cytoplasmic protein
STM14_4839	yihW	4253860	4254663	-0.208083	0.819249		0.231871	0.779876		0.407687	0.608592		0.0763279	1		putative glycerol-3-phosphate regulon repressor
STM14_2278	STM14_2278	1979701	1980054	-0.207912	0.90919		0.418786	0.759414		-0.357096	0.877551		-0.432712	1		hypothetical protein
STM14_3343	STM14_3343	2936325	2936507	-0.207512	0.965307		-0.662159	0.729432		-0.438212	0.900038		0.300443	1		hypothetical protein
STM14_0243	yadQ	239365	240786	-0.207371	0.514478		-0.102721	0.863293		-0.273004	0.599575		0.0652151	1		chloride channel protein
STM14_0546	glnK	521218	521556	-0.207129	0.966296		0.386075	0.918493		0.236326	0.979038		-2.2985	1		nitrogen regulatory protein P-II 2
STM14_5153	yjcO	4542547	4543236	-0.20709	0.78613		-0.17336	0.87802		0.0711779	0.971014		-0.224967	1		TPR repeat-containing protein
STM14_3207	STM14_3207	2816067	2816669	-0.206239	0.779236		0.179694	0.820366		-0.188587	0.877551		-0.29525	1		hypothetical protein
STM14_2403	rcsA	2078832	2079455	-0.206177	0.362465		-0.00778874	1		0.0540005	0.947653		0.0278656	1		colanic acid capsular biosynthesis activation protein A
STM14_3145	purG	2759807	2763694	-0.206105	0.466955		-0.171415	0.635668		-0.00785032	1		0.104959	1		phosphoribosylformylglycinamidine synthase
STM14_2480	STM14_2480	2130332	2130949	-0.206095	0.881029		0.08964	0.974377		-0.0462995	1		-0.305	1		hypothetical protein
STM14_0571	recR	543904	544509	-0.205555	0.895376		-0.654875	0.472788		-0.386036	0.838937		-0.294079	1		recombination protein RecR
STM14_5074	lysC	4456530	4457879	-0.205217	0.492647		-0.306857	0.253961		-0.300108	0.447662		-0.221896	1		aspartate kinase III
STM14_2387	STM14_2387	2066907	2067293	-0.205086	0.51265		-0.0299448	0.977899		-0.196728	0.677194	-1	-0.0666268	1		putative 50S ribosomal protein
STM14_3952	yhbP	3451434	3451877	-0.204985	0.776954		0.379314	0.376909		0.207	0.84593		-0.0333767	1		hypothetical protein
STM14_2338	motA	2031528	2032415	-0.204531	0.72653		-0.0887778	0.931989		-0.0819239	0.95737		0.0853934	1		flagellar motor protein MotA
STM14_2027	mppA	1781975	1783588	-0.203597	0.468008		-0.102138	0.822804		0.146821	0.757686		0.467442	1		periplasmic murein tripeptide transport protein
STM14_3785	STM14_3785	3309225	3309710	-0.203506	0.355993		-0.146436	0.625371		-0.130963	0.773112	1	-0.398433	1		putative cytoplasmic protein
STM14_0429	prpR	416780	418405	-0.203071	0.467891		0.00207274	1		0.0147178	1		0.120535	1		prp operon regulator
STM14_3267	STM14_3267	2861933	2862097	-0.202992	0.966296		0.17909	0.973243		-0.596326	0.868747		-1.38798	1		hypothetical protein
STM14_4488	mutM	3934823	3935632	-0.202826	0.636423		-0.236186	0.503631	-3	-0.151084	0.826302		-0.124062	1		formamidopyrimidine-DNA glycosylase
STM14_4831	yihP	4245342	4246724	-0.202726	0.354939		-0.12946	0.636459		-0.192388	0.578368		0.106305	1		GPH family transport protein
STM14_927	STM14_927	867104	867277	-0.202419	0.872067		-0.124567	0.951656		-0.000340552	1		0.400415	1		putative cytoplasmic protein
STM14_4012	ptsO	3501555	3501827	-0.202164	0.816569		-0.0847271	0.95948		0.188578	0.899026		0.526776	1		phosphohistidinoprotein-hexose phosphotransferase component of N-regulated PTS system (Npr)
STM14_3147	yfhD	2763950	2765494	-0.202146	0.75857		-0.156294	0.824211		-0.223484	0.793451		0.108282	1		putative transglycosylase
STM14_2104	yciU	1844971	1845380	-0.201791	0.937271		0.0546263	1		-0.285183	0.93488		0.49272	1
STM14_0454	psiF	438410	438730	-0.201719	0.892814		-0.963756	0.327557		-0.535077	0.758371		1.07205	1		hypothetical protein
STM14_5052	STM14_5052	4441983	4442342	-0.201567	0.603253		-0.118464	0.839557		-0.250635	0.718698	-1	-1.72871	1		putative phage baseplate protein
STM14_2318	yecP	2011222	2012193	-0.201124	0.984547		0.136479	1		0.34404	0.949864		0.948005	1		putative enzyme
STM14_1757	ydgM	1543746	1544324	-0.201034	0.959264		0.301239	0.95062		-0.37848	0.932081		-1.9881	1		electron transport complex protein RnfB
STM14_0080	tnpA_1	80499	80957	-0.200687	0.457678		-0.218864	0.433448		-0.0971426	0.891327		-0.0889355	1		transposase
STM14_1863	pqaA	1629760	1631316	-0.200467	0.388529		-0.0224206	0.988317		-0.160523	0.716343		-0.0884813	1		PhoPQ-regulated protein
STM14_5478	prfC	4831242	4832831	-0.200227	0.791846		-0.55184	0.214035		0.38124	0.544465		0.523653	1		peptide chain release factor 3
STM14_4164	yheS	3623691	3625598	-0.200216	0.187926		-0.134354	0.541508		-0.0311736	0.974819		-0.306749	1		putative ABC transporter ATP-binding protein
STM14_2898	hisM	2514470	2515177	-0.200032	0.792068		-0.0751075	0.954198		0.0251085	1		-0.59663	1		histidine/lysine/arginine/ornithine transport protein
STM14_3727	STM14_3727	3266219	3266968	-0.200022	0.917637		-0.296441	0.855748		-0.107864	0.986371		1.72281	1		putative regulatory protein
STM14_981	ybiU	909985	911250	-0.199693	0.819249		-0.347236	0.730655		-0.0372427	1		1.0567	1		putative cytoplasmic protein
STM14_4457	STM14_4457	3905147	3906343	-0.199351	0.355993		-0.180898	0.615515		-0.0567613	0.950914		-0.117961	1		putative mandelate racemase
STM14_2691	sanA	2331780	2332499	-0.199008	0.793478		0.103007	0.937491		0.325092	0.649302		-0.0514795	1		hypothetical protein
STM14_0575	STM14_0575	547392	547598	-0.198925	0.959264		-0.174138	0.967371		0.0693642	1		-2.02769	1		hypothetical protein
STM14_4231	malQ	3685723	3687801	-0.198838	0.323464		0.0663056	0.880399		0.0032285	1		-0.0398007	1		4-alpha-glucanotransferase
STM14_3703	iciA	3244729	3245622	-0.198498	0.685594		-0.666401	0.0157215		-0.633757	0.057391		0.166357	1		chromosome replication initiation inhibitor protein
STM14_4322	yhiQ	3776876	3777634	-0.197832	0.864363		-0.23057	0.823397		-0.0813301	0.979133		-1.36667	1		putative methyltransferase
STM14_1877	STM14_1877	1640382	1641848	-0.1978	0.800267		-0.158702	0.822804		-0.267772	0.693245		0.162791	1		putative coiled-coil protein
STM14_2471	STM14_2471	2124021	2125178	-0.197533	0.790161		-0.024146	1		0.146973	0.925672		-0.156451	1		hypothetical protein
STM14_2716	STM14_2716	2351963	2352097	-0.197156	0.954512		-0.101308	0.999625		-0.973117	0.710007		-1.56162	1		hypothetical protein
STM14_3385	STM14_3385	2971389	2971820	-0.196641	0.599534		-0.3147	0.280281		0.0599016	0.959356		-0.193803	1		putative cytoplasmic protein
STM14_0807	STM14_0807	755850	756776	-0.196428	0.930929		-0.259392	0.921904		0.110894	0.986219		-0.182299	1		putative transcriptional regulator
STM14_4185	STM14_4185	3640241	3640396	-0.196279	0.929742		-0.319626	0.849717		0.540183	0.664836		0.560693	1		conserved hypothetical protein
STM14_1688	ssaB	1489975	1490376	-0.19577	0.664107		-0.197154	0.663186		-0.28936	0.567066		-0.631188	1		secreted effector protein
STM14_0005	yaaA	5114	5887	-0.195579	0.819249		0.23153	0.775532		-0.232094	0.874014		-0.378291	1		hypothetical protein
STM14_5129	STM14_5129	4523024	4523152	-0.195481	0.988671		0.332838	0.959468		0.0977688	1		3.23216	1		hypothetical protein
STM14_0709	STM14_0709	673845	674405	-0.195431	0.440649		-0.183726	0.433495		-0.459471	0.005869		-0.542421	1		putative anaerobic dehydrogenase component
STM14_1668	ynhA	1467394	1467810	-0.195033	0.975215		-0.652462	0.808403		-0.766894	0.897227		-1.62352	1		cysteine desufuration protein SufE
STM14_4070	yhdA	3558766	3560706	-0.194805	0.38675		-0.869501	5.98911e-11	-1	-0.332574	0.139102		-0.22397	1		regulatory protein CsrD
STM14_4041	degS	3530773	3531843	-0.194227	0.855731		0.328057	0.657419		0.711141	0.139102	1	0.238194	1		serine endoprotease
STM14_2962	mntH	2575271	2576512	-0.193908	0.731308		-0.284751	0.605515		-0.191755	0.852995		-0.735183	1		manganese transport protein MntH
STM14_4324	STM14_4324	3779865	3781136	-0.193725	0.38675		-0.159481	0.604682		0.0674048	0.924367		-0.132671	1		putative phosphatase
STM14_2248	STM14_2248	1965548	1966024	-0.193573	0.618264		-0.501116	0.0198413		-0.302419	0.439656		-0.508822	1		hypothetical protein
STM14_4418	bax	3863082	3863906	-0.193523	0.341824		-0.214734	0.355528		-0.0769597	0.908288		0.180947	1		hypothetical protein
STM14_2864	nuoG	2483446	2486172	-0.1934	0.778878		0.416717	0.27941		0.232714	0.789536		-1.36709	1		NADH dehydrogenase subunit G
STM14_2265	pagK	1974584	1974784	-0.1933	0.819249	1	-0.246602	0.751388		-0.170091	0.908288		0.481276	1		PagK
STM14_2050	STM14_2050	1800846	1802219	-0.193285	0.526656		-0.170648	0.675979		-0.49881	0.0298874		0.487138	1		putative inner membrane protein
STM14_4755	yigF	4177386	4177766	-0.193233	0.447732		-0.0355588	0.959343		-0.165268	0.684594		-0.0519186	1		putative inner membrane protein
STM14_1985	hrpA	1741311	1745156	-0.192984	0.691919		-0.0150359	1		0.052883	0.975594		-0.240973	1		ATP-dependent RNA helicase HrpA
STM14_5060	STM14_5060	4447432	4447641	-0.192849	0.944792		-0.22443	0.940215		-0.220971	0.95737		-1.0259	1		putative inner membrane protein
STM14_0424	STM14_0424	411886	412110	-0.192295	0.913303		0.0630598	0.991288		-0.559081	0.752386		-1.20231	1		putative cytoplasmic protein
STM14_3744	yggS	3280066	3280770	-0.191795	0.731308		-0.382939	0.34315		0.15853	0.881696		0.0650219	1		hypothetical protein
STM14_2896	yfcH	2512738	2513631	-0.191059	0.731308		-0.409893	0.286302		-0.0935502	0.950454		-0.430793	1		putative sugar nucleotide epimerase
STM14_4114	STM14_4114	3595496	3595765	-0.190087	0.472233		-0.0101921	1		-0.416059	0.0450556		0.170611	1		putative cytoplasmic protein
STM14_1106	aroA	1020993	1022276	-0.189643	0.885112		-0.30699	0.816901		1.01887	0.0184251	1	-0.296813	1		3-phosphoshikimate 1-carboxyvinyltransferase
STM14_2694	yeiA	2334181	2335416	-0.189505	0.744864		0.0396498	0.97755		0.0519641	0.981584		0.158059	1		dihydropyrimidine dehydrogenase
STM14_4836	yihU	4251869	4252765	-0.189472	0.699537		-0.0479546	0.964479		-0.326923	0.561656		-0.0564011	1		putative oxidoreductase
STM14_5005	thiC	4398593	4400488	-0.189445	0.331743		-0.312577	0.0412595		-0.056082	0.933536		0.452215	1		thiamine biosynthesis protein ThiC
STM14_1197	STM14_1197	1100911	1101597	-0.188553	0.449594		0.0194818	0.988318		-0.0864011	0.891327		0.0612063	1		hypothetical protein
STM14_3838	STM14_3838	3346793	3346924	-0.188144	0.945217		0.0813372	0.990627		-1.30793	0.367001		-1.28647	1		hypothetical protein
STM14_3747	yggV	3281650	3282243	-0.188106	0.822231		0.194612	0.816219		0.253062	0.817629		0.108858	1		putative deoxyribonucleotide triphosphate pyrophosphatase
STM14_3554	ptpS	3113110	3113472	-0.187982	0.698873		-0.229402	0.63129		-0.0693057	0.953172		-0.260201	1		putative 6-pyruvoyl tetrahydrobiopterin synthase
STM14_2157	ychF	1892507	1893598	-0.187882	0.960591		0.36757	0.896043		0.494671	0.933611		-0.959795	1		translation-associated GTPase
STM14_2502	asnU	2147545	2147620	-0.187549	0.950933		-0.359054	0.898401		0.466698	0.88351		-0.329336	1
STM14_3079	STM14_3079	2685671	2685784	-0.187344	0.815881		-0.140824	0.888354		-0.615857	0.438127		-1.24308	1		hypothetical protein
STM14_5085	malE	4467391	4468818	-0.186892	0.728379		0.0742347	0.944011		-0.183461	0.856734		-0.183702	1		maltose ABC transporter periplasmic protein
STM14_2805	STM14_2805	2427980	2428210	-0.186528	0.746591		-0.205936	0.749378		-0.120709	0.923404		-0.713323	1		hypothetical protein
STM14_3918	yhaK	3419266	3419967	-0.186466	0.737408		0.129825	0.875805		-0.0893729	0.941393		0.0149182	1		putative cytoplasmic protein
STM14_3988	obgE	3484114	3485286	-0.186418	0.930929		0.00439497	1		-0.333958	0.898129		-1.51622	1		GTPase ObgE
STM14_2438	STM14_2438	2102793	2104721	-0.18621	0.795435		-0.49756	0.244245		-0.122351	0.932321		0.235762	1		phage related tail protein
STM14_4629	recF	4054991	4056064	-0.185774	0.592726		0.0445764	0.967371		0.281539	0.38707		-0.504608	1		recombination protein F
STM14_1843	yneH	1612621	1613547	-0.185568	0.91673		-0.367473	0.783478		-0.250636	0.920096		-0.922603	1		glutaminase
STM14_1711	ssaN	1505667	1506968	-0.185537	0.821306		-0.0324642	0.990232		0.0992717	0.934126		0.00647336	1		type III secretion system ATPase
STM14_0819	STM14_0819	766193	766318	-0.185424	0.775884	-1	-0.103283	0.930262		-0.165726	0.886675		-0.346852	1		hypothetical protein
STM14_3244	ung	2840442	2841131	-0.184963	0.860151		-0.214263	0.863293		0.0812895	0.988373		0.125409	1		uracil-DNA glycosylase
STM14_0450	STM14_0450	436290	437501	-0.184864	0.457678		-0.259041	0.275226		-0.364415	0.175087		-0.594167	1		putative permease
STM14_3370	ygaE	2964687	2965364	-0.184636	0.702687	1	0.0316674	0.984368		0.0565905	0.971082		-0.685056	1		DNA-binding transcriptional regulator CsiR
STM14_3572	STM14_3572	3134886	3135335	-0.184178	0.822119		-0.126844	0.930262		0.0395543	1		0.144522	1		flavodoxin
STM14_1050	poxB	968436	970154	-0.183908	0.704903		-0.665782	0.00789335		-0.261192	0.658972		-0.622067	1		pyruvate dehydrogenase
STM14_1522	STM14_1522	1355627	1355703	-0.183672	0.965547		0.206117	0.959093		0.333326	0.93817		1.24565	1
STM14_5003	thiF	4397207	4397965	-0.18364	0.788094		0.310901	0.445784		0.374001	0.403701		-0.20194	1		thiamine biosynthesis protein ThiF
STM14_2404	dsrB	2079494	2079688	-0.183157	0.865594		-0.219786	0.834157		0.450699	0.555172		-0.312396	1		hypothetical protein
STM14_2404	dsrB	2079494	2079701	-0.183156	0.865594		-0.219777	0.834157		0.450699	0.555172		-0.312402	1
STM14_3610	ptr	3169455	3172343	-0.183036	0.505151		0.0703924	0.890411		-0.115142	0.857024		0.0347087	1		protease III
STM14_3764	yqgA	3293586	3294293	-0.182328	0.680177		-0.098157	0.883601		0.202527	0.693245		0.295551	1		putative inner membrane protein
STM14_2544	pduU	2182200	2182550	-0.182182	0.961454		0.0190906	1		-0.489099	0.882567		-2.88925	1		polyhedral body protein
STM14_2310	yebC	2005190	2005930	-0.182047	0.929534		-0.857143	0.371675		-0.499347	0.789536		0.133163	1		hypothetical protein
STM14_4468	STM14_4468	3916321	3916461	-0.18203	0.647672		-0.040179	0.967371		-0.142924	0.858203		-0.279275	1		putative inner membrane protein
STM14_1183	STM14_1183	1087783	1088280	-0.181628	0.620816		-0.174862	0.653606		-0.290851	0.400725		0.00976481	1		attachment/invasion protein
STM14_5227	yjeO	4606204	4606518	-0.181498	0.820247		-0.223737	0.775075		0.105651	0.948958		-0.047458	1		putative inner membrane protein
STM14_0657	STM14_0657	619952	620806	-0.181423	0.885112		-0.311938	0.773572		0.0336002	1		-0.0557834	1		putative transcriptional regulator
STM14_3304	STM14_3304	2899686	2900279	-0.181267	0.862093		0.157871	0.879249		0.373236	0.658972		-0.31688	1		putative periplasmic protein
STM14_1484	STM14_1484	1334473	1335144	-0.181062	0.777133		-0.0158624	1		-0.170711	0.887353		0.646826	1		conserved hypothetical protein
STM14_4062	tldD	3548249	3549694	-0.18102	0.537036		-0.042859	0.954198		0.128789	0.802702		-0.176475	1		protease TldD
STM14_3722	STM14_3722	3260720	3260824	-0.18045	0.94775		0.247079	0.920603		-0.334143	0.933611		-0.592679	1		hypothetical protein
STM14_2833	ais	2454620	2455225	-0.180252	0.381536		0.0428395	0.933974		0.0802678	0.874825		-0.242698	1		aluminum-inducible protein
STM14_3979	tnpA_9	3477916	3478374	-0.180238	0.558229		-0.101428	0.833039		-0.131425	0.836574		-0.0688488	1		transposase
STM14_2729	STM14_2729	2361189	2361311	-0.180147	0.944514		0.305873	0.873826		-0.168987	0.973221		-0.160411	1		putative inner membrane protein
STM14_1790	STM14_1790	1569946	1570116	-0.180116	0.755966		-0.279036	0.563317		-0.313882	0.693245		-0.525065	1		hypothetical protein
STM14_3007	STM14_3007	2611247	2611807	-0.179955	0.991142		0.250006	0.977074		-0.527841	0.950914		-1.35003	1		putative acetyltransferase
STM14_2453	STM14_2453	2114170	2114664	-0.179837	0.819249		-0.196657	0.803956		-0.101806	0.951085		-0.6034	1		hypothetical protein
STM14_0009	yaaH	9376	9942	-0.179573	0.819249		0.478362	0.18428		0.219906	0.881696		-0.088569	1		hypothetical protein
STM14_3454	hypE	3022711	3023721	-0.179324	0.812476		-0.00399389	1		0.177708	0.891128		-0.016835	1		putative hydrogenase formation protein
STM14_5065	STM14_5065	4451502	4452026	-0.179295	0.336861		-0.14724	0.534709		-0.161084	0.57786		0.154342	1		putative phage tail core protein
STM14_3232	rseB	2831624	2832580	-0.179221	0.796225		-0.451294	0.30242		-0.177617	0.881696		0.240971	1		periplasmic negative regulator of sigmaE
STM14_5195	STM14_5195	4583351	4583683	-0.178952	0.839482		-0.0475964	0.984368		-0.0757158	0.971014		-1.07255	1		putative regulatory protein
STM14_2155	ychH	1891252	1891530	-0.178906	0.979096		0.158175	0.986295		0.991314	0.629006		-0.876914	1		hypothetical protein
STM14_0681	entD	641502	642206	-0.17876	0.856656		-0.410809	0.580971		-0.887384	0.165079		0.910191	1		phosphopantetheinyltransferase component of enterobactin synthase multienzyme complex
STM14_3648	STM14_3648	3201708	3202190	-0.178565	0.55343		-0.0489058	0.951025		0.22362	0.536012		-0.295705	1		putative inner membrane protein
STM14_2541	pduQ	2179179	2180291	-0.178343	0.788094		-0.00722482	1		0.083162	0.951085		0.234582	1		propanol dehydrogenase
STM14_0694	entE	658134	659744	-0.178244	0.894033		-0.242435	0.873826		-0.0322545	1		-0.0328613	1		enterobactin synthase subunit E
STM14_2662	yehT	2305297	2306016	-0.178065	0.805235		-0.446943	0.291826		-0.201999	0.858203		-0.422815	1		putative two-component response-regulatory protein YehT
STM14_4346	yhjH	3800285	3801052	-0.17789	0.712528		-0.106595	0.855748		-0.0605932	0.955213		0.0247131	1		EAL domain-containing protein
STM14_0798	nagE	745755	747707	-0.177879	0.640588		-0.299793	0.387973		-0.36304	0.368547		-0.171853	1		N-acetyl glucosamine specific PTS system components IIABC
STM14_2856	STM14_2856	2475654	2475836	-0.177774	0.805235		-0.412027	0.393317		-0.193771	0.867969		-0.917295	1		hypothetical protein
STM14_5490	deoD	4842495	4843214	-0.177589	0.929534		-0.618835	0.563059		-0.0266779	1		0.407931	1		purine nucleoside phosphorylase
STM14_3450	hypA_1	3020033	3020389	-0.177526	0.867732		-0.326866	0.721446		0.34414	0.752386		-1.57234	1		hydrogenase nickel incorporation protein
STM14_1294	STM14_1294	1179011	1179703	-0.177431	0.761878		-0.166307	0.805013		-0.11581	0.951085		-0.0020823	1		putative outer membrane protein
STM14_1530	STM14_1530	1359596	1359745	-0.177427	0.980906		-0.422897	0.93397		-1.31708	0.693245		-1.90969	1		putative cytoplasmic protein
STM14_0169	guaC	164766	165809	-0.177058	0.694943		-0.0919288	0.922393		-0.191121	0.714026		-0.185199	1		guanosine 5'-monophosphate oxidoreductase
STM14_4786	fre	4203374	4204075	-0.176902	0.441648		0.736724	2.72497e-12		-0.540151	0.000703662		0.0800781	1		FMN reductase
STM14_5171	melA	4560461	4561816	-0.176614	0.681304		0.00863138	1		-0.0122591	1		-0.298493	1		alpha-galactosidase
STM14_2720	nfo	2354212	2355069	-0.176276	0.876432		0.0151614	1		-0.353354	0.794263		-1.07841	1		endonuclease IV
STM14_5381	STM14_5381	4746331	4746465	-0.176193	0.715376		-0.256595	0.571549		0.166798	0.859204		-0.0988927	1		hypothetical protein
STM14_1411	ycfC	1279735	1280382	-0.17614	0.971989		0.767689	0.60577		0.0485234	1		1.10815	1		hypothetical protein
STM14_2055	yciW	1803813	1804946	-0.176077	0.837598		0.345025	0.509532		0.16946	0.90349		-0.74978	1		putative cytoplasmic protein
STM14_2508	cbiO	2152750	2153565	-0.176066	0.930929		-0.05362	0.998446		-0.140359	0.977697		-0.867362	1		cobalt transporter ATP-binding subunit
STM14_4366	STM14_4366	3822083	3822277	-0.176051	0.954512		0.134503	0.967371		-0.45017	0.898129		-1.64867	1		hypothetical protein
STM14_1333	yceB	1207828	1208388	-0.175266	0.941083		-0.351628	0.857238		0.330111	0.887353		1.35537	1		hypothetical protein
STM14_1934	ydcW	1696811	1698235	-0.174858	0.805235		-0.306002	0.54567		0.222241	0.818099		0.183591	1		gamma-aminobutyraldehyde dehydrogenase
STM14_5408	STM14_5408	4776924	4777385	-0.174843	0.565597		-0.248611	0.371675		-0.0264422	0.994919		-0.626501	1		hypothetical protein
STM14_1693	STM14_1693	1493577	1493903	-0.174718	0.845013		0.239932	0.827761		0.177772	0.901039		-0.238195	1		secretion system chaperone protein
STM14_4892	STM14_4892	4297126	4297848	-0.174538	0.632324	1	-0.349567	0.170129		0.132989	0.854941		0.381693	1		putative regulatory protein
STM14_4523	STM14_4523	3964888	3965238	-0.174353	0.930929		-0.587761	0.579663		-0.322351	0.877719		-0.598654	1		putative cytoplasmic protein
STM14_5050	STM14_5050	4440252	4440884	-0.174323	0.368934		-0.0536054	0.918493		-0.30627	0.129066		0.0199825	1		putative phage tail protein
STM14_5167	adiY	4555701	4556462	-0.174241	0.163174		-0.117476	0.504934		0.122883	0.628624		-0.0435195	1		transcriptional activator
STM14_1264	cbpA	1157343	1158263	-0.174067	0.873453		-0.36756	0.675979		-0.0130646	1		0.165595	1		curved DNA-binding protein CbpA
STM14_3199	STM14_3199	2812905	2813093	-0.173863	0.667414		-0.297224	0.389699		-0.170179	0.887353		0.20431	1		hypothetical protein
STM14_4028	nanE	3519673	3520362	-0.173587	0.797053		-0.148678	0.855748		-0.263918	0.757686		0.0862374	1		N-acetylmannosamine-6-phosphate 2-epimerase
STM14_0023	STM14_0023	20058	23054	-0.173453	0.388529		-0.13055	0.627105		-0.0457227	0.951085		-0.162705	1		putative hydroxymethyltransferase
STM14_1773	tus	1555377	1556306	-0.173193	0.94133		0.0789677	0.989036		0.135073	0.974819		-1.23239	1		DNA replication terminus site-binding protein
STM14_4209	yrfG	3666279	3666947	-0.172893	0.733947		-0.0105127	1		-0.0864732	0.931653		-0.281735	1		putative hydrolase
STM14_0417	mod	404024	405982	-0.172689	0.268493		-0.342118	0.0016379		-0.191079	0.478248		-0.0668091	1		DNA methylase
STM14_4746	STM14_4746	4169526	4170048	-0.172585	0.72653		-0.162997	0.733094		-0.0722189	0.950914		0.321996	1		pseudogene
STM14_2719	yeiH	2353084	2354133	-0.172519	0.94133		0.411883	0.763208		0.246879	0.927279		-1.46169	1		putative inner membrane protein
STM14_5428	STM14_5428	4791116	4791631	-0.172148	0.773276		-0.130722	0.863293		-0.521974	0.481592		-0.0410043	1		putative inner membrane protein
STM14_1547	yeaN	1364878	1366062	-0.172066	0.839098		-0.305335	0.739795		-0.159754	0.916838		-0.108301	1		putative amino acid/amine transport protein
STM14_2413	vsr	2085283	2085753	-0.172024	0.938653		-1.22904	0.2092		-0.426514	0.891425		-0.787947	1		DNA mismatch endonuclease
STM14_1022	ybjM	945717	946094	-0.171896	0.921477		-0.549661	0.623744		-0.355026	0.858203		0.164152	1		putative inner membrane protein
STM14_3943	STM14_3943	3443499	3444542	-0.171883	0.768168		-0.0918064	0.93397		0.0722824	0.957721		0.908033	1		galactitol-1-phosphate dehydrogenase
STM14_3441	hycG	3012810	3013577	-0.171869	0.944792		-0.138928	0.959093		0.246112	0.916838		-0.622646	1		hydrogenase
STM14_0427	yahN	415505	416137	-0.171582	0.704903		-0.339584	0.345015		0.0224367	1		0.255601	1		putative transport protein
STM14_2604	gmd	2244156	2245277	-0.171327	0.647672	4	-0.190229	0.640957	3	-0.210636	0.649302		-0.1612	1		GDP-D-mannose dehydratase
STM14_4790	pepQ	4209901	4211232	-0.170897	0.49821		-0.0741084	0.876031		-0.0142861	1		-0.497648	1		proline dipeptidase
STM14_3760	nupG	3290577	3290964	-0.170575	0.875015		0.141384	0.928073		0.1757	0.917453		0.642354	1		pseudogene
STM14_1324	yceA	1201918	1202970	-0.169979	0.881029		-0.067656	0.984368		-0.0373151	1		0.51926	1		hypothetical protein
STM14_0271	lpxB	268488	269636	-0.16977	0.96759		0.362542	0.891696		0.496282	0.878692		-1.16763	1		lipid-A-disaccharide synthase
STM14_1558	yeaG	1371804	1373738	-0.169514	0.826845		0.0971297	0.940369	-1	0.19357	0.866646		0.616002	1		putative serine protein kinase
STM14_2327	flhA	2019616	2021694	-0.16924	0.615001		-0.650955	4.01261e-05		-0.353136	0.171643		0.475507	1		flagellar biosynthesis protein FlhA
STM14_3992	ispB	3487069	3488214	-0.168838	0.938653		0.389382	0.778219		-0.00319676	1		-0.869707	1		octaprenyl diphosphate synthase
STM14_1233	pipB	1134794	1135669	-0.168614	0.348094		-0.140082	0.52197		-0.135294	0.684594		0.0515545	1		secreted effector protein
STM14_3898	fadH	3404508	3406526	-0.168381	0.575258		-0.178773	0.594184		-0.277902	0.391327		-0.436069	1		2,4-dieonyl-CoA reductase
STM14_1346	flgC	1216830	1217234	-0.168186	0.903086		-0.849423	0.176971		-0.669161	0.450726		0.335699	1		flagellar basal body rod protein FlgC
STM14_3878	ygiF	3385254	3386555	-0.168089	0.72387		-0.512304	0.0706295		-0.718668	0.00623888		0.44076	1		putative cytoplasmic protein
STM14_3598	csdA	3155765	3156970	-0.168048	0.800267		-0.250116	0.674791		-0.820064	0.142161		-0.283095	1		cysteine sulfinate desulfinase
STM14_4734	hemY	4160134	4161333	-0.167884	0.812231		0.0110327	1		0.262045	0.776117		0.130469	1		putative protoheme IX biogenesis protein
STM14_2314	yecD	2008612	2009178	-0.16783	0.881442		-0.149572	0.933602		-0.19961	0.916335		-0.648271	1		hypothetical protein
STM14_4206	nudE	3663196	3663759	-0.167609	0.816569		-0.0716483	0.955515		-0.480979	0.338127		0.577372	1		ADP-ribose diphosphatase NudE
STM14_0797	STM14_0797	745470	745595	-0.16743	0.967396		0.614404	0.694319		0.386157	0.919516		1.67683	1		hypothetical protein
STM14_2734	yeiR	2363062	2364048	-0.167341	0.811734		-0.495255	0.19861		-0.279237	0.76141		-0.664935	1		putative cobalamin biosynthetic protein
STM14_2781	ccmC_1	2403153	2403890	-0.166941	0.872069		-0.20575	0.857238		-0.0440291	1		0.589096	1		heme exporter protein
STM14_4911	glpX	4311326	4312426	-0.166842	0.550684		-0.226692	0.286028		0.00762914	1		-0.191918	1		fructose 1,6-bisphosphatase II
STM14_0304	yafE	299797	300567	-0.16672	0.867732		-0.304023	0.692939		-0.394542	0.687814		-0.128109	1		putative methyltransferase
STM14_2280	yobA	1980947	1981321	-0.166418	0.944156		-0.150743	0.959847		-0.82527	0.633431		1.1363	1		hypothetical protein
STM14_3632	tas	3185359	3186399	-0.166376	0.673065		0.15726	0.696602		-0.14571	0.818099		0.0377077	1		putative aldo-keto reductase
STM14_1735	ydhM	1524058	1524657	-0.166133	0.968504		-0.784217	0.657419		-0.396884	0.913341		-1.01981	1		putative transcriptional repressor
STM14_1419	STM14_1419	1286040	1286591	-0.165229	0.823702	-1	-0.179078	0.822804		-0.47052	0.558878		-0.185422	1		Eaa protein
STM14_4218	greB	3674449	3674922	-0.164963	0.770291		-0.0331976	0.984368		0.16919	0.88693		0.465316	1		transcription elongation factor GreB
STM14_2743	yejF	2371708	2373297	-0.164945	0.881563		-0.0280942	1		0.133495	0.950454		0.0176326	1		putative ABC-type transport system ATPase component
STM14_1957	STM14_1957	1716544	1717335	-0.164845	0.893519		0.212131	0.822804		0.0961905	0.971014		0.381931	1		putative transcriptional repressor of sgc operon
STM14_3040	STM14_3040	2640806	2640913	-0.164723	0.944792		-0.560063	0.700146		0.265154	0.919516		-0.639886	1		hypothetical protein
STM14_3319	STM14_3319	2912634	2913836	-0.164573	0.555919		-0.104285	0.804828		-0.21539	0.544465		-0.0578679	1		putative hexulose 6 phosphate synthase
STM14_2254	STM14_2254	1969240	1969608	-0.163654	0.878129		-0.199264	0.827673		0.155978	0.918386		-1.22472	1
STM14_2307	STM14_2307	2002455	2003404	-0.16349	0.38675		-0.0854784	0.779811		-0.112458	0.778123		0.0163444	1		pseudogene
STM14_1256	hpaI	1151517	1152308	-0.163365	0.869204		-0.555702	0.440299		-0.291892	0.802828		-1.28952	1		4-hydroxyphenylacetate catabolism
STM14_4021	gltD	3512889	3514307	-0.162805	0.705726		0.0596833	0.947779		-0.203741	0.652875		-0.0580357	1		glutamate synthase subunit beta
STM14_963	glnP	896513	897172	-0.162609	0.865594		0.166494	0.8277		0.194197	0.865223		0.206378	1		glutamine ABC transporter permease protein
STM14_3934	STM14_3934	3436648	3436776	-0.161823	0.791846		0.0459018	0.978219		0.0101714	1		0.258816	1		hypothetical protein
STM14_4345	yhjG	3798115	3800175	-0.161735	0.636423		0.0341338	0.968689		0.0411407	0.974702		0.256343	1		putative inner membrane protein
STM14_5433	STM14_5433	4793626	4794327	-0.161294	0.769083		-0.155583	0.763208		-0.129588	0.882094		0.224424	1		putative inner membrane protein
STM14_3176	STM14_3176	2794383	2794712	-0.160878	0.931217		-0.131795	0.951025		-0.134325	0.962371		0.617705	1		phage tail component M-like protein
STM14_4706	ilvC	4135589	4137064	-0.16012	0.56596		-0.170217	0.463431		0.00906525	1		-0.344452	1		ketol-acid reductoisomerase
STM14_2081	btuR	1825816	1826406	-0.160094	0.965808		-0.122653	0.984368		-0.622769	0.801882		-1.3094	1		cob(I)yrinic acid a,c-diamide adenosyltransferase
STM14_5474	STM14_5474	4829519	4829626	-0.159966	0.980906		0.597068	0.851499		-0.872842	0.862215		0.0865824	1		hypothetical protein
STM14_0172	ppdD	168427	168864	-0.159886	0.928092		0.252206	0.792841	-1	-0.451995	0.684594		-0.484655	1		putative major pilin subunit
STM14_5204	fxsA	4590074	4590550	-0.159871	0.900186		0.12071	0.945231		-0.0173819	1		0.640348	1		FxsA
STM14_0508	phnR	484042	484761	-0.159854	0.934736		-0.39979	0.810289		-0.276787	0.907264		-0.878827	1		2-aminoethylphosphonate transport protein
STM14_5073	STM14_5073	4456050	4456397	-0.159711	0.701238		-0.0838539	0.902516		-0.0220298	1		0.456549	1		putative cytoplasmic protein
STM14_1386	ycfJ	1254100	1254639	-0.159552	0.954628		0.27096	0.8589		0.144467	0.971943		0.370096	1		hypothetical protein
STM14_4249	gldA_1	3706192	3707301	-0.15898	0.466955		-0.150391	0.537551		0.0685337	0.908288		-0.329059	1		glycerol dehydrogenase
STM14_0524	ampG	499293	500768	-0.158502	0.691919		-0.09245	0.860987		-0.214453	0.599575		-0.508423	1		muropeptide transporter
STM14_3800	STM14_3800	3319990	3320106	-0.158149	0.937996		0.146529	0.947013		0.263907	0.90349		1.04462	1		hypothetical protein
STM14_3375	ygaP	2966585	2967112	-0.157691	0.730032		-0.0861278	0.919204		-0.185988	0.801882		-0.697795	1		putative rhodanese-like sulfurtransferase
STM14_0565	ybaM	539629	539796	-0.157319	0.965307		-0.699469	0.770107		0.608678	0.81231		-0.563795	1		hypothetical protein
STM14_0238	stfF	235962	236438	-0.157066	0.838985		-0.187917	0.839802		0.00430002	1		-0.0617574	1		putative minor fimbrial subunit
STM14_1172	STM14_1172	1077554	1079101	-0.156888	0.76555		-0.160611	0.824998		-0.330121	0.498621		0.113958	1		phage portal protein, lambda family
STM14_3516	STM14_3516	3077279	3078229	-0.156571	0.933038		0.00530362	1		0.2654	0.90292		0.646	1		putative nucleoside-diphosphate-sugar epimerase
STM14_4380	STM14_4380	3832943	3833950	-0.156355	0.790074		-0.0121442	1		-0.0379623	0.985386		-0.0340582	1		putative regulatory protein
STM14_0579	ybaL	551044	552720	-0.156098	0.848999		0.412074	0.292888		-0.15321	0.907666		-0.903768	1		putative cation:proton antiport protein
STM14_3577	queF	3137691	3138539	-0.156059	0.846234		0.131423	0.89102		0.553442	0.193627	1	0.494567	1		7-cyano-7-deazaguanine reductase
STM14_3511	mutS	3070516	3073083	-0.156008	0.781469		-0.103067	0.896124		0.20147	0.753383		-0.133304	1		DNA mismatch repair protein
STM14_4353	yhjK	3805415	3807388	-0.155836	0.497727		-0.175424	0.422675		0.228523	0.323415		0.124579	1		putative phosphodiesterase
STM14_4863	STM14_4863	4271912	4273165	-0.155665	0.749353		-0.136429	0.799845		0.00397578	1		-0.182907	1		putative alcohol dehydrogenase
STM14_0323	STM14_0323	316878	317324	-0.15535	0.383905		-0.0322116	0.949754		0.00387208	1		-0.289008	1		putative cytoplasmic protein
STM14_1365	plsX	1234316	1235395	-0.155305	0.960409		0.551005	0.664281		0.727276	0.599575		0.470137	1		putative glycerol-3-phosphate acyltransferase PlsX
STM14_5509	creB	4861587	4862276	-0.154982	0.758038		0.0328502	0.986295		-0.0647662	0.949864		-0.382635	1		DNA-binding response regulator CreB
STM14_0584	ybaP	556778	557572	-0.154965	0.889247		0.22032	0.810289		0.353593	0.652826		0.147273	1		putative cytoplasmic protein
STM14_0340	STM14_0340	333236	337330	-0.154893	0.495007		-0.149047	0.486776		-0.254645	0.259246		-0.24488	1		putative RHS-like protein
STM14_1495	STM14_1495	1340807	1341019	-0.154651	0.768168		-0.381047	0.381074		-0.276925	0.599575		-0.993977	1		cold shock-like protein
STM14_0077	carA	75881	77029	-0.154283	0.846234		0.0265217	0.999625		0.00980547	1		0.380924	1		carbamoyl phosphate synthase small subunit
STM14_5392	STM14_5392	4760616	4764293	-0.154198	0.239364		-0.0566933	0.828791		0.0657968	0.874081		0.00023406	1		putative type II restriction enzyme methylase subunit
STM14_1907	narW	1675945	1676640	-0.154133	0.918591		0.0729011	0.982283		-0.539724	0.713252		-0.234775	1		nitrate reductase 2 delta subunit
STM14_4886	STM14_4886	4291472	4291576	-0.15412	0.947914		-0.668611	0.54567		-0.24694	0.925324		-1.0588	1		hypothetical protein
STM14_2985	cysK	2594783	2595754	-0.153859	0.796225		-0.400984	0.299707		-0.348059	0.591595		0.11581	1		cysteine synthase A
STM14_0015	STM14_0015	14845	14958	-0.153844	0.981436		-0.109544	1		0.240997	0.976284		1.20608	1		hypothetical protein
STM14_3030	STM14_3030	2631298	2631486	-0.153805	0.913303		-0.039877	0.999102		-0.159882	0.947625		0.605584	1		hypothetical protein
STM14_2692	STM14_2692	2332496	2332741	-0.153425	0.905059		0.0211045	1		-0.457365	0.752386		0.607155	1		putative inner membrane protein
STM14_5147	nrfE	4537895	4540117	-0.153305	0.635896		0.0836139	0.868137		-0.0774757	0.919516		0.380625	1		formate-dependent nitrite reductase
STM14_2712	STM14_2712	2346739	2348061	-0.152847	0.627146		-0.0254043	0.984368		0.0444498	0.970556		-0.0439797	1		putative regulatory protein
STM14_0616	ylbA	588621	589406	-0.152693	0.638023		-0.17004	0.622249		0.0745787	0.927279		-0.0425429	1		hypothetical protein
STM14_2375	tnpA_7	2057140	2057649	-0.152365	0.649864		-0.0753326	0.89102		-0.104586	0.877719		0.0626982	1		transposase for IS200
STM14_1727	purR	1517896	1518921	-0.152189	0.94775		-0.401426	0.80386		-0.597336	0.752386		1.03325	1		DNA-binding transcriptional repressor PurR
STM14_0758	STM14_0758	712798	713970	-0.151883	0.478164		-0.209122	0.331952		-0.354718	0.0435776		-0.132003	1		putative hydrolase
STM14_1139	pncB	1055190	1056392	-0.151557	0.94775		-0.377459	0.820366		-0.0679434	1		-1.24463	1		nicotinate phosphoribosyltransferase
STM14_1221	mgsA	1126868	1127326	-0.151316	0.981436		-0.498052	0.899186		0.239743	0.971014		-1.92409	1		methylglyoxal synthase
STM14_3405	yqaB	2989225	2989791	-0.151078	0.886521		-0.0759862	0.974377		0.025482	1		-0.511046	1		fructose-1-phosphatase
STM14_0406	STM14_0406	392401	392625	-0.150899	0.812231		0.124243	0.877296		0.211952	0.778123		-0.302129	1		putative inner membrane protein
STM14_3434	hypF	3007972	3010212	-0.150549	0.776104		-0.279725	0.428935		-0.419501	0.261937		-0.402645	1		hydrogenase maturation protein
STM14_2769	sspH2	2392438	2394804	-0.150142	0.694943		-0.115509	0.819268		-0.234194	0.588352		0.199182	1		leucine-rich repeat-containing protein
STM14_0039	STM14_0039	34376	34816	-0.148977	0.6846		-0.0563042	0.940369		-0.30538	0.33007		0.0613362	1		putative transcriptional regulator
STM14_0324	STM14_0324	317578	318063	-0.14862	0.632324		-0.18443	0.525279		0.0216691	0.999109		0.101444	1		putative cytoplasmic protein
STM14_2706	STM14_2706	2342834	2343067	-0.148613	0.988142		-1.12005	0.808403		-2.05243	0.589957		-2.27676	1		hypothetical protein
STM14_3599	ygdK	3156970	3157413	-0.14859	0.832111		-0.108242	0.911078		0.0152236	1		0.170795	1		putative FeS center assembly protein
STM14_5318	srfJ	4686367	4687710	-0.148514	0.557238		-0.0260394	0.974377		-0.0764209	0.916838		-0.332387	1		lysosomal glucosyl ceramidase-like protein
STM14_4864	rhaD	4273187	4274014	-0.148113	0.497727		-0.287659	0.114491		-0.221122	0.374776		0.0149298	1		rhamnulose-1-phosphate aldolase
STM14_2699	STM14_2699	2339344	2339451	-0.147863	0.930929		0.0886529	0.959468		0.111907	0.959356		-0.0166221	1		hypothetical protein
STM14_3649	STM14_3649	3202193	3202315	-0.14785	1		-1.04903	0.883601		0.0627386	1		-2.50587	1		hypothetical protein
STM14_2017	STM14_2017	1773234	1774079	-0.147417	0.517649		-0.294654	0.0378043		-0.242379	0.269482		-0.0922401	1		putative lipoprotein
STM14_0891	dcoA	830471	832246	-0.147302	0.733316		-0.135654	0.803956		-0.267325	0.556141		0.169162	1		pseudogene
STM14_3087	STM14_3087	2702529	2702684	-0.147263	0.728124		-0.0870797	0.899429		-0.255454	0.556813		-0.596531	1		hypothetical protein
STM14_2092	yciF	1836519	1837022	-0.147176	0.76555		-0.233175	0.534709		-0.255521	0.599575		0.173158	1		putative cytoplasmic protein
STM14_0303	yafD	298940	299719	-0.146996	0.873552		-0.64708	0.121562		-0.352099	0.69561		0.2119	1		hypothetical protein
STM14_3465	hilC	3032344	3033231	-0.14685	0.78613		0.107282	0.827665		0.587138	0.00513762		-0.233992	1		invasion regulatory protein
STM14_0094	yaaU	92890	94230	-0.146769	0.658576		-0.139139	0.721704		-0.216548	0.590369		-0.371644	1		putative transport protein
STM14_0396	stbA	385094	385630	-0.146688	0.336445		-0.0747674	0.763208		-0.129522	0.617489		-0.143007	1		putative fimbrial major subunit
STM14_0321	STM14_0321	315199	316692	-0.146483	0.691009		0.0989969	0.824998		0.0149039	1		0.00534205	1		putative cytoplasmic protein
STM14_3015	eutC	2617888	2618784	-0.146383	0.93022		0.10722	0.959093		-0.036511	1		-0.83026	1		ethanolamine ammonia-lyase small subunit
STM14_4719	wecC	4148629	4149891	-0.146367	0.92072		-0.0427187	0.999102		1.32182	4.9997e-05	1	0.404949	1		UDP-N-acetyl-D-mannosamine dehydrogenase
STM14_2443	STM14_2443	2107138	2107698	-0.146243	0.965307		-0.327898	0.884042		-0.640328	0.789399		0.275147	1		hypothetical protein
STM14_1940	sifB	1702158	1703108	-0.146066	0.929534		-0.0867926	0.96197		-0.362452	0.757219		-0.22108	1		secreted effector protein
STM14_3009	hemF	2612757	2613656	-0.146004	0.770291		-0.123832	0.845041		-0.0466	0.97924		-0.356814	1		coproporphyrinogen III oxidase
STM14_0473	brnQ	453951	455270	-0.145949	0.701238		-0.387176	0.0860403		-0.206626	0.667588		-0.442529	1		branched-chain amino acid transporter
STM14_3544	STM14_3544	3100262	3101008	-0.145941	0.905615		-0.0178237	1		-0.370286	0.76103		-0.965729	1		putative cytoplasmic protein
STM14_1944	STM14_1944	1706283	1707461	-0.145921	0.929534		-0.206845	0.828639		0.188095	0.894157		1.15644	1		putative benzoate membrane transport protein
STM14_2757	STM14_2757	2383045	2383335	-0.145872	0.885112		0.0538411	0.984368		0.0219189	1		0.534468	1		virulence protein
STM14_0537	ybaV	511382	511756	-0.145594	0.905615		-0.0666559	0.973347		0.621987	0.201652		-0.761779	1		putative DNA uptake protein
STM14_3773	STM14_3773	3301831	3301965	-0.145228	0.704832		-0.201425	0.626577		0.0810686	0.933536		-0.141167	1		hypothetical protein
STM14_0043	STM14_0043	38773	39534	-0.145101	0.367202		0.0833968	0.724921		-0.0486686	0.925068		-0.412894	1		putative outer membrane/exported protein
STM14_5325	STM14_5325	4695338	4696564	-0.145023	0.476358		-0.073885	0.791764		-0.00657099	1		-0.0288285	1		putative permease
STM14_1206	pqiA	1112272	1113525	-0.144634	0.83007		0.0337318	0.989036		0.0187508	1		-0.328948	1		paraquat-inducible protein A
STM14_0352	safA	342894	343406	-0.144305	0.456242		-0.111303	0.643201		-0.0825994	0.85832		-0.00398487	1		putative outer membrane protein
STM14_1164	STM14_1164	1071223	1071348	-0.144233	0.933038		0.760697	0.136357		0.590848	0.478248		1.15162	1		hypothetical protein
STM14_3726	STM14_3726	3263505	3264977	-0.144108	0.478164		-0.180102	0.424757		-0.0829484	0.897227		-0.474826	1		putative mannitol dehydrogenase
STM14_4673	asnC	4102913	4103371	-0.143678	0.854752		0.0878452	0.940369		0.134481	0.925672		-0.0791683	1		DNA-binding transcriptional regulator AsnC
STM14_2640	STM14_2640	2285366	2285482	-0.143658	0.835278		0.0179669	1		0.111989	0.923404		-0.127638	1		hypothetical protein
STM14_3373	yqaE	2965935	2966093	-0.143637	0.893611		-0.200651	0.873073		-0.134958	0.937387		0.784861	1		putative transport protein
STM14_0731	pagP	692651	693223	-0.143535	0.663109		-0.210484	0.4578		-0.346489	0.171627		-0.534831	1		palmitoyl transferase for Lipid A
STM14_3213	STM14_3213	2818997	2819692	-0.142928	0.926914		-0.445189	0.635668		-0.0471505	1		-0.510415	1		phage replication protein P
STM14_2671	STM14_2671	2315124	2315237	-0.142489	0.972011		0.117844	0.974377		-0.00376983	1		-0.655327	1		hypothetical protein
STM14_3921	yhaO	3421604	3423043	-0.142171	0.478164		-0.137894	0.527628		-0.0611231	0.913626		-0.0500061	1		putative transport protein
STM14_4991	rpoC	4388115	4392338	-0.141647	0.960835		-0.18319	0.951025		0.230908	0.934126		-0.654769	1		DNA-directed RNA polymerase subunit beta'
STM14_2476	STM14_2476	2128019	2128846	-0.140939	0.793373		-0.170937	0.741088		-0.477535	0.166172	-1	-0.668752	1		hypothetical protein
STM14_4964	trmA	4364742	4365842	-0.140329	0.478164		-0.0445824	0.942679		0.0758892	0.88351		0.25302	1		tRNA (uracil-5-)-methyltransferase
STM14_0658	STM14_0658	621022	622347	-0.140183	0.677589		-0.108572	0.838068		-0.0983519	0.887353		0.0452775	1		pyridine nucleotide-disulfide oxidoreductase
STM14_2638	STM14_2638	2284669	2285004	-0.139896	0.554017		-0.0235239	0.978219		-0.208548	0.439656		-0.350011	1		putative inner membrane protein
STM14_3955	yhbT	3452716	3453240	-0.139831	0.881029		-0.0675524	0.959724		-0.0191051	1		0.0958626	1		putative lipid carrier protein
STM14_4466	yigQ	3914097	3915059	-0.139791	0.819249		-0.0771757	0.940369		-0.212008	0.808752		0.359253	1		putative periplasmic protein
STM14_0319	STM14_0319	311894	314533	-0.139789	0.812476		-0.282169	0.358995		0.0487818	0.965796		-0.463337	1		putative chaperone ATPase
STM14_1554	STM14_1554	1370048	1370245	-0.13912	0.83874		0.202836	0.722687		0.236489	0.755524		-0.483767	1		hypothetical protein
STM14_0180	aroP	174093	175466	-0.139025	0.81175		-0.206421	0.684663		0.125367	0.913626		-0.246948	1		aromatic amino acid transporter
STM14_3028	eutS	2630067	2630402	-0.138762	0.54763		-0.220597	0.194926		-0.322553	0.0821619		-0.322669	1		putative carboxysome structural protein
STM14_5112	uvrA	4491276	4494101	-0.138638	0.702634		-0.196651	0.563317		0.146306	0.727792		-0.383444	1		excinuclease ABC subunit A
STM14_4902	yneA	4305206	4306228	-0.138499	0.36399		-0.0703602	0.776879		-0.145208	0.529944		-0.448947	1		putative sugar transport protein
STM14_2141	chaA	1879942	1881042	-0.137816	0.8545		-0.119438	0.87802		-0.396496	0.449412		-0.321885	1		calcium/sodium:proton antiporter
STM14_3019	eutG	2622922	2624109	-0.137665	0.795936		-0.060649	0.958948		-0.399223	0.395432		0.149391	1		putative transport protein
STM14_4720	rffG	4149891	4150958	-0.137576	0.708506		-0.169571	0.66978		-0.248167	0.505985		-0.102808	1		dTDP-glucose 4,6-dehydratase
STM14_0119	STM14_0119	117528	117947	-0.137516	0.55343		0.0650335	0.877057		-0.0295654	0.981584		0.0776418	1		putative cytoplasmic protein
STM14_5413	STM14_5413	4780490	4780642	-0.137138	0.930929		0.119897	0.959093		0.0200631	1		-0.430522	1		hypothetical protein
STM14_5327	STM14_5327	4697593	4698477	-0.13705	0.482661		-0.0779794	0.8063		0.00957507	1		-0.138196	1		putative endonuclease
STM14_4876	STM14_4876	4282798	4283313	-0.136956	0.739788		-0.0666195	0.944345		0.0714948	0.933536		-0.257244	1		putative C4-dicarboxylate transport system
STM14_3751	STM14_3751	3285668	3285820	-0.136876	0.964035		-0.0580925	1	-1	0.198101	0.953725	-1	-0.111143	1		hypothetical protein
STM14_3801	STM14_3801	3320290	3320487	-0.136702	0.850036		-0.305383	0.582462		-0.0436114	0.994919		-0.564393	1		hypothetical protein
STM14_3500	STM14_3500	3065500	3065949	-0.136467	0.429807		-0.0318501	0.947097		0.045444	0.933536		-0.161847	1		putative cytoplasmic protein
STM14_2262	STM14_2262	1973494	1973676	-0.136445	0.718947		-0.00547216	1		-0.25794	0.498463		0.12708	1		pseudogene
STM14_3457	STM14_3457	3026426	3026551	-0.136126	1		0.647325	0.906071		0.857314	0.892633		2.73808	1		hypothetical protein
STM14_5090	ubiC	4472761	4473258	-0.136114	0.819249		-0.62888	0.022395		-0.18507	0.850049		-0.104412	1		chorismate pyruvate lyase
STM14_2328	flhB	2021687	2022838	-0.135982	0.825839		-0.793943	0.00632229		-0.341084	0.544465		0.920723	1		flagellar biosynthesis protein FlhB
STM14_1504	STM14_1504	1343517	1343692	-0.135909	0.872069		0.00646963	1	-1	-0.401948	0.51446		-0.324344	1		pseudogene
STM14_3200	STM14_3200	2813182	2813258	-0.135677	0.961805		0.567168	0.525279		0.731102	0.442504		0.746798	1
STM14_4464	pmgI	3911256	3912800	-0.135599	0.701319		-0.169475	0.647024		0.229831	0.447662		0.528822	1		phosphoglyceromutase
STM14_4857	yiiG	4268468	4269526	-0.135365	0.324414		-0.0195901	0.967371		0.0142962	0.999109		0.00193257	1		putative cytoplasmic protein
STM14_4564	STM14_4564	3998131	3998874	-0.135231	0.477065		-0.0800002	0.778219		-0.313237	0.048363		-0.409976	1		putative regulatory protein
STM14_0349	STM14_0349	341104	341387	-0.135197	0.514171		-0.0590494	0.891688		-0.251696	0.282802		-0.3948	1
STM14_4554	STM14_4554	3989635	3991017	-0.135091	0.705669		-0.131881	0.680275		-0.0479367	0.952975		-0.432189	1		putative glycosyl hydrolase
STM14_0720	citG	682902	683798	-0.135082	0.881029		-0.258252	0.696631		-0.101264	0.951085		-0.0748773	1		triphosphoribosyl-dephospho-CoA synthase
STM14_4565	STM14_4565	3999123	3999230	-0.135068	0.921719		-0.304443	0.793324		-0.238602	0.870717		-0.918503	1		hypothetical protein
STM14_2095	ompW	1838582	1839220	-0.134696	0.934736		0.258791	0.851499		0.376027	0.749806		0.753049	1		outer membrane protein W
STM14_2695	mglC	2335491	2336501	-0.134666	0.782625		0.0175228	1		-0.0266396	0.999109		-0.466532	1		beta-methylgalactoside transporter inner membrane component
STM14_5049	STM14_5049	4438504	4440249	-0.134574	0.419834		-0.083814	0.760575		-0.0626138	0.910373		-0.105248	1		putative phage tail fiber protein H
STM14_3893	STM14_3893	3399055	3400620	-0.134532	0.585958		-0.0420347	0.938488		0.00549269	1		0.194121	1		putative methyl-accepting chemotaxis protein
STM14_4536	mgtB	3975234	3977960	-0.134509	0.336861		-0.112222	0.528077		-0.101727	0.750388		-0.213948	1		Mg2+ transporter
STM14_0702	ybdL	665585	666745	-0.134371	0.910102		-0.351254	0.581357		-0.353394	0.719607		-0.0484722	1		putative aminotransferase
STM14_1306	csgD	1187890	1188540	-0.134104	0.799543		-0.171788	0.730655		-0.194444	0.835385		-0.831488	1		DNA-binding transcriptional regulator CsgD
STM14_2566	hisD	2202169	2203473	-0.134058	0.930929		-0.379295	0.66756		-0.0695547	0.989293		0.863178	1		histidinol dehydrogenase
STM14_3792	STM14_3792	3314050	3314181	-0.133849	0.969573		-0.329325	0.884303		0.263329	0.927279		1.05708	1		hypothetical protein
STM14_3548	ygcB	3104216	3106879	-0.133747	0.488858		-0.037491	0.940369		-0.0484097	0.933536		0.0440701	1		putative helicase
STM14_0003	thrB	2801	3730	-0.133479	0.928092		-0.1236	0.944011		-0.511479	0.599575		-0.0798091	1		homoserine kinase
STM14_0662	STM14_0662	623392	624567	-0.133468	0.892814		0.120359	0.918493		-0.543185	0.505985		-0.61352	1		putative DNA repair ATPase
STM14_5326	STM14_5326	4696725	4697540	-0.13308	0.447977		-0.141079	0.398078		-0.0504345	0.930309		0.0389576	1		putative cytoplasmic protein
STM14_4645	yieF	4070816	4071382	-0.132538	0.834661		-0.175428	0.823397	1	-0.0851428	0.950454		-0.0558798	1		putative oxidoreductase
STM14_5164	basR	4551782	4552450	-0.132189	0.611112		0.052988	0.933045		-0.12392	0.776117	-1	-0.161286	1		DNA-binding transcriptional regulator BasR
STM14_3874	yqiK	3378673	3380352	-0.132089	0.868787		0.0653557	0.959093		0.102461	0.942058		0.0675287	1		hypothetical protein
STM14_2678	yohF	2319555	2320316	-0.131959	0.967636		-0.0602744	1		-0.296723	0.933536		-1.29947	1		acetoin dehydrogenase
STM14_5151	gltP	4541079	4542389	-0.131955	0.739788		-0.222232	0.528077		0.0905387	0.917902		-0.172818	1		glutamate/aspartate:proton symporter
STM14_1049	ltaA	967396	968397	-0.131793	0.881625		-0.112596	0.921904		-0.0685509	0.979598		-0.0919157	1		L-threonine aldolase
STM14_4250	STM14_4250	3707639	3708973	-0.13144	0.651665		-0.0253735	0.975451		-0.00661117	1		0.325521	1		pseudogene
STM14_0187	STM14_0187	183433	183717	-0.131381	0.934736		-0.465449	0.675979	-1	0.129575	0.959637		-0.17677	1		putative outer membrane protein
STM14_2197	tnpA_6	1925975	1926433	-0.131345	0.705726		-0.0456419	0.951025		-0.0682592	0.932747		-0.0278556	1		transposase
STM14_1850	STM14_1850	1618005	1618892	-0.131198	0.872069		-0.299615	0.637301	-1	-0.0178943	1		0.184702	1		putative dehydrogenase protein
STM14_4201	yrfA	3658261	3658662	-0.131099	0.841693		-0.187975	0.713249		-0.486477	0.236339	-2	-0.992073	1		putative inner membrane protein
STM14_2841	STM14_2841	2462499	2462876	-0.130986	0.981436		0.583231	0.772763		0.31069	0.950454		-1.15841	1		hypothetical protein
STM14_2484	STM14_2484	2132621	2133610	-0.130911	0.567407		0.0467513	0.927584		-0.122253	0.757173		-0.223835	1		integrase protein
STM14_2839	arnT	2460521	2462167	-0.130719	0.889066		-0.182162	0.775532		0.0695538	0.967679		0.138259	1		4-amino-4-deoxy-L-arabinose transferase
STM14_4334	treF	3789275	3790924	-0.130555	0.737229		0.0539123	0.945231		-0.0713701	0.934103		-0.253696	1		trehalase
STM14_1827	STM14_1827	1601704	1601919	-0.130263	0.926914		0.0855972	0.959468		-0.0246579	1		-0.510429	1		hypothetical protein
STM14_5508	creA	4861101	4861574	-0.130212	0.903086		-0.339675	0.690368		-0.0581147	0.986686		0.156397	1		hypothetical protein
STM14_3535	STM14_3535	3092010	3092120	-0.12996	0.983584		-0.344485	0.951025		-0.278717	0.967679		0.0625924	1		hypothetical protein
STM14_1886	osmC	1654214	1654645	-0.129587	0.826558		-0.00932977	1		-0.262354	0.693245		-0.433163	1		putative envelope protein
STM14_5453	STM14_5453	4814830	4815891	-0.129445	0.490031		-0.0596298	0.867586		-0.176471	0.501504		-0.238539	1		putative glucosamine-fructose-6-phosphate aminotransferase
STM14_3247	yfiP	2842980	2843660	-0.128667	0.945705		-0.197791	0.927197		0.0731574	1		-1.69715	1		putative cytoplasmic protein
STM14_3191	STM14_3191	2807121	2809052	-0.128463	0.855462		-0.293317	0.465755		-0.233357	0.72407		0.122044	1		terminase-like large protein
STM14_4376	STM14_4376	3830286	3831611	-0.128294	0.698898		0.00488828	1		-0.27673	0.406464		-0.0512356	1		putative xanthine permease
STM14_4278	yhhA	3736028	3736444	-0.128111	0.93022		-0.130725	0.923416		-0.0988036	0.959637		-0.0356517	1		hypothetical protein
STM14_3549	STM14_3549	3106978	3107112	-0.127924	0.93871		-0.30976	0.882018		-0.26289	0.917128		-0.186552	1		hypothetical protein
STM14_2058	yciR	1807231	1809213	-0.127852	0.855888		-0.30996	0.542588		-0.423012	0.437526		0.981181	1		RNase II stability modulator
STM14_0707	ahpC	671143	671706	-0.127492	0.944792		-0.0230459	1		-0.378344	0.856734		0.0876328	1		alkyl hydroperoxide reductase subunit C
STM14_4596	STM14_4596	4020868	4021155	-0.127435	1		0.542755	0.877514		0.892992	0.710916		-2.12733	1		pseudogene
STM14_4190	STM14_4190	3649470	3649658	-0.127337	0.910055		-0.240524	0.79006		-0.113142	0.953172		0.274289	1		hypothetical protein
STM14_2934	yfcB	2547214	2548146	-0.127294	0.855178		-0.00114683	1		0.0837915	0.953172		-0.596285	1		N5-glutamine S-adenosyl-L-methionine-dependent methyltransferase
STM14_2487	STM14_2487	2135043	2135361	-0.127262	0.932856		-0.66527	0.293215		-0.106001	0.971014		-0.173147	1		pseudogene
STM14_1379	ycfF	1248566	1248925	-0.126864	0.955931		-0.316099	0.840863		-0.403872	0.856734		-0.705809	1		purine nucleoside phosphoramidase
STM14_4877	STM14_4877	4283332	4284315	-0.126789	0.737161		-0.114465	0.768429		0.0477076	0.954553		-0.551633	1		putative periplasmic dicarboxylate-binding protein
STM14_3339	hin	2935077	2935649	-0.126774	0.665969		-0.183708	0.433495		-0.0604669	0.927279		-0.0122205	1		DNA-invertase Hin
STM14_2463	STM14_2463	2118714	2119337	-0.126737	0.881563		-0.0379357	0.988144		0.329744	0.599575		0.168455	1		hypothetical protein
STM14_2264	STM14_2264	1974277	1974393	-0.126432	0.968365		-0.312711	0.890406		0.408323	0.877551		0.0784892	1		tail fiber assembly protein
STM14_2785	napB	2405848	2406297	-0.126043	0.91656		-0.271084	0.780134		-0.355321	0.778123		-0.173583	1		diheme cytochrome c550
STM14_1299	ycdW	1183227	1184165	-0.126037	0.874912		0.0709689	0.951025		-0.0443155	0.994919		-0.0761158	1		putative oxidoreductase
STM14_3954	yhbS	3452219	3452722	-0.125884	0.910055		-0.577851	0.424455		-0.194224	0.910373		-0.482821	1		putative transport protein
STM14_2412	yedA	2084374	2085294	-0.125842	0.966964		0.18431	0.951025		-0.426659	0.875885		0.248779	1		hypothetical protein
STM14_5305	STM14_5305	4675398	4675658	-0.125837	0.960591		0.0996466	0.977899		0.316941	0.892633		-0.239821	1		hypothetical protein
STM14_2241	pphA	1962094	1962762	-0.125628	0.893611		-0.501509	0.2772		-0.309622	0.738204		-0.0324049	1		serine/threonine protein phosphatase 1
STM14_0402	STM14_0402	390191	390679	-0.125503	0.670053		-0.146783	0.594184		-0.00266683	1		-0.148739	1		putative inner membrane protein
STM14_1689	ssaC	1490378	1491871	-0.125375	0.604701		-0.222712	0.203849		-0.161901	0.658972		-0.33055	1		outer membrane secretin precursor
STM14_2563	yeeY	2199023	2199937	-0.124926	0.868577		-0.113433	0.899186		-0.0844646	0.95737		-0.597777	1		putative transcriptional regulator
STM14_2900	hisJ	2516043	2516825	-0.124743	0.850036		-0.316285	0.4294		-0.00308575	1		-0.89276	1		histidine transport protein
STM14_2025	STM14_2025	1779925	1780830	-0.124542	0.822231		-0.0752226	0.936398		-0.0325844	0.994919		0.398374	1		putative transcriptional regulator
STM14_3243	yfiD	2839740	2840123	-0.124356	0.961454		0.0840085	0.980234		-0.402698	0.841024		0.468555	1		autonomous glycyl radical cofactor GrcA
STM14_5173	fumB	4563428	4565074	-0.124175	0.821385		0.0585664	0.95047		-0.211452	0.75154		-0.143457	1		fumarase B
STM14_3743	yggR	3279068	3280048	-0.12408	0.833179		-0.0860292	0.933602		-0.38189	0.384903		-0.870608	1		twitching motility protein
STM14_0847	nei	794422	795213	-0.123684	0.838985		-0.191839	0.739795		0.0155215	1		0.22952	1		endonuclease VIII
STM14_3683	yqfB	3227976	3228287	-0.123486	0.981436		0.17304	0.959468		0.945036	0.444402		0.176929	1		hypothetical protein
STM14_4416	STM14_4416	3861562	3861738	-0.123088	0.885112		0.147808	0.872683		0.210243	0.846362		-0.409549	1		hypothetical protein
STM14_1155	STM14_1155	1067082	1067372	-0.123067	0.91171		-0.364617	0.446711		0.13892	0.913626		-0.213792	1		hypothetical protein
STM14_0362	STM14_0362	351628	352035	-0.12304	0.621203		-0.0950593	0.763208		-0.0619288	0.925324		-0.00372321	1		VirG-like protein
STM14_2266	mig3	1974881	1975939	-0.123019	0.675858		-0.120124	0.703436		-0.192589	0.543412		0.208652	1		phage side tail fiber assembly protein
STM14_0428	yahO	416369	416644	-0.122747	0.819249		-0.0501802	0.959093		-0.234637	0.716343		-0.250922	1		hypothetical protein
STM14_0637	fimC	606019	606711	-0.122649	0.71476		-0.0671516	0.897361		-0.116587	0.842205		0.0276646	1		periplasmic chaperone
STM14_4735	hemX	4161333	4162502	-0.12248	0.934736		0.675563	0.134967		1.04798	0.00672064	1	0.941592	1		putative uroporphyrinogen III C-methyltransferase
STM14_3869	ribB	3376104	3376757	-0.122096	0.986363		1.11269	0.121562	1	-0.520442	0.873223		0.0313363	1		3,4-dihydroxy-2-butanone 4-phosphate synthase
STM14_2910	cvpA	2527443	2527931	-0.12184	0.972413		-0.443889	0.827665		-0.146265	0.98516		-1.40095	1		colicin V production protein
STM14_4015	yhbL	3503508	3504161	-0.121837	0.812476		-0.482678	0.046288		-0.104619	0.917632		-0.180696	1		isoprenoid biosynthesis protein
STM14_1503	STM14_1503	1343189	1343265	-0.121824	0.893611		-0.0835417	0.953299		-0.18384	0.882567		0.0326484	1
STM14_2036	pspE	1791163	1791477	-0.12178	0.881029		0.0951295	0.940215		-0.0493888	0.990772		0.519237	1		thiosulfate:cyanide sulfurtransferase (rhodanese)
STM14_2595	wcaK	2234211	2235491	-0.121749	0.587423		-0.183607	0.323743		-0.144868	0.742739		-0.126076	1		putative pyruvyl transferase
STM14_3829	yqhC	3341296	3342213	-0.121635	0.834661	-1	-0.14565	0.802705		-0.364714	0.395432		-0.138794	1		putative transcriptional regulator
STM14_0648	STM14_0648	614444	615111	-0.121407	0.831808		0.0213002	0.998446		-0.316535	0.481531		-0.602763	1		pseudogene
STM14_1707	ssaK	1501565	1502239	-0.120965	0.677589		-0.0780797	0.877057		0.0927081	0.868158		0.115487	1		type III secretion system apparatus protein
STM14_2822	STM14_2822	2445948	2446052	-0.120909	0.94775		0.307976	0.785138		-0.123512	0.971014		0.544261	1		hypothetical protein
STM14_0696	entA	660615	661370	-0.120905	0.972011		-0.27276	0.928073		0.418323	0.891662		0.492718	1		2,3-dihydroxybenzoate-2,3-dehydrogenase
STM14_1667	sufS	1466161	1467381	-0.120482	0.920382		0.129438	0.917584		0.119857	0.947625		0.875929	1		selenocysteine lyase
STM14_2926	STM14_2926	2539420	2540076	-0.119374	0.695932		-0.117831	0.730655		-0.108643	0.846362		0.147637	1		putative inner membrane protein
STM14_1677	ttrA	1476331	1479393	-0.118532	0.823702		-0.103636	0.914973		0.103434	0.911927		0.450328	1		tetrathionate reductase complex subunit A
STM14_1888	rpsV	1655468	1655611	-0.118087	0.976148		0.240728	0.95047		0.989434	0.404974		0.0715598	1		30S ribosomal subunit S22
STM14_5166	yjdE	4554224	4555561	-0.118066	0.637849		-0.11183	0.692939		0.0109144	1		-0.217271	1		arginine:agmatin antiporter
STM14_1704	ssaI	1500008	1500256	-0.117987	0.934736		0.381654	0.579857		0.115905	0.958432		0.468796	1		type III secretion system apparatus protein
STM14_4443	mtlA	3888958	3890874	-0.117801	0.712528		-0.0449278	0.953299		0.268754	0.232283		-0.0111415	1		mannitol-specific enzyme IIABC component
STM14_0541	cof	514925	515743	-0.117762	0.86134		-0.145838	0.796892		-0.297917	0.641278		-0.199093	1		putative hydrolase
STM14_0738	STM14_0738	696364	696498	-0.117562	1		-0.0550806	1		-0.295832	1		-2.42319	1		hypothetical protein
STM14_3842	STM14_3842	3350874	3351356	-0.117361	0.547694		-0.0437387	0.916841		0.0126845	1		-0.253023	1		putative inner membrane protein
STM14_3474	hilD	3038073	3039002	-0.117339	0.557761		-0.113187	0.624758		-0.084962	0.858203		-0.166417	1		invasion protein regulatory protein
STM14_0197	speD	194906	195700	-0.117293	0.908861		0.179485	0.808725		0.138028	0.916335		-0.374611	1		S-adenosylmethionine decarboxylase
STM14_5455	STM14_5455	4816952	4817056	-0.117202	0.913303		-0.262222	0.7117		-0.175476	0.908288		0.298408	1		hypothetical protein
STM14_5140	yjcH	4531217	4531606	-0.117083	0.901961		-0.355203	0.635668		-0.0491475	0.995459		0.421921	1		putative inner membrane protein
STM14_4107	smg	3589093	3589566	-0.116928	0.819249		-0.00312853	1		0.154388	0.81231		0.0494383	1		hypothetical protein
STM14_3634	aas	3187681	3189840	-0.116698	0.788094		-0.216706	0.636459		-0.0157758	1		0.340231	1		bifunctional acyl-[acyl carrier protein] synthetase/2-acylglycerophosphoethanolamine acyltransferase
STM14_1135	STM14_1135	1051897	1052118	-0.116378	0.855888		-0.303133	0.471501		-0.0162042	1		-0.378211	1		hypothetical protein
STM14_5361	STM14_5361	4726679	4727899	-0.116317	0.557354		-0.0274178	0.956662		-0.00940601	1		0.103824	1		arginine deiminase
STM14_2631	STM14_2631	2277399	2278283	-0.115658	0.621203		-0.217555	0.179771		-0.157853	0.591595		0.0478063	1		putative cytoplasmic protein
STM14_3427	STM14_3427	3001727	3001867	-0.115538	0.968365		0.975557	0.103541	1	0.200576	0.950556		-1.00173	1		hypothetical protein
STM14_1691	ssaE	1493071	1493313	-0.115525	0.743175		0.000137064	1		-0.174259	0.822362		-0.00869884	1		secretion system effector
STM14_4370	dppF	3824031	3825044	-0.115128	0.825839		-0.0811955	0.906071		-0.0436699	0.981584		0.0134086	1		dipeptide transporter ATP-binding subunit
STM14_0191	STM14_0191	189220	190062	-0.114872	0.915396		-0.0750253	0.951025		0.216861	0.801152		-0.281673	1		putative restriction endonuclease
STM14_5143	nrfA	4534167	4535603	-0.114855	0.704903		-0.221047	0.298116		-0.132035	0.752386		0.361721	1		cytochrome c nitrite reductase
STM14_1042	artI	961346	962077	-0.114816	0.934736		-0.405686	0.577613		-0.281791	0.841126		-1.4524	1		arginine transport system
STM14_1917	STM14_1917	1682196	1682417	-0.114798	1		0.328598	0.938488		-0.218194	1		0.0725682	1		putative outer membrane lipoprotein
STM14_3836	STM14_3836	3346180	3346635	-0.11467	0.694943		-0.0932684	0.834157		0.0190545	1		0.387263	1		putative diadenosine tetraphosphatehydrolase
STM14_2797	ompC	2416996	2418132	-0.114613	0.894033	-1	0.098927	0.922829		-0.477965	0.28357		0.358803	1		outer membrane porin protein C
STM14_0434	prpE	422381	424267	-0.114603	0.855888		-0.0997711	0.897781		-0.39358	0.367001		0.0352218	1		propionyl-CoA synthetase
STM14_1766	malX	1548839	1549058	-0.114542	0.971196		0.424169	0.783478		-0.331287	0.925672		-0.698622	1		pseudogene
STM14_3171	STM14_3171	2788681	2788917	-0.114335	0.984467		-0.83084	0.7117		-0.867187	0.789399		0.672067	1		conserved hypothetical protein
STM14_2347	STM14_2347	2037066	2037308	-0.114173	0.929534		-0.268455	0.748468		-0.307264	0.858203		-0.342916	1		pseudogene
STM14_5512	sthE	4865165	4866250	-0.114153	0.745232		-0.117665	0.778219		-0.21912	0.562144		0.0371143	1		putative major fimbrial subunit
STM14_1044	ybjP	963053	963568	-0.113926	0.981436		-0.00605723	1		0.923048	0.25052	1	-2.84914	1		putative lipoprotein
STM14_1499	STM14_1499	1341718	1341825	-0.113802	0.872069		-0.0726251	0.940215		-0.0892629	0.933536		-1.0135	1		conserved hypothetical protein
STM14_5485	yjjI	4836975	4838525	-0.113744	0.847054		-0.147056	0.827425		-0.278386	0.641361		-0.212478	1		hypothetical protein
STM14_4273	STM14_4273	3731298	3732059	-0.113625	0.470484		-0.077773	0.72025		-0.0355529	0.94771		-0.140776	1		putative cytoplasmic protein
STM14_1533	STM14_1533	1361225	1361380	-0.113608	0.979096		0.0229337	1		0.0574323	1		-0.887319	1		hypothetical protein
STM14_3072	STM14_3072	2673033	2673269	-0.113555	0.78613		-0.213548	0.509532		-0.0173806	1		0.160458	1		putative inner membrane protein
STM14_5378	idnT	4743147	4744466	-0.113548	0.670053		-0.0678565	0.868137		0.199428	0.454636		0.174055	1		L-idonate transport protein
STM14_2827	yfaV	2448422	2449711	-0.113477	0.922691		0.0299345	1		-0.0832927	0.970419		0.259503	1		putative transport protein
STM14_0607	gcl	578161	579942	-0.113444	0.618264		-0.109687	0.66315		-0.251139	0.191981		-0.981194	1		glyoxylate carboligase
STM14_2770	STM14_2770	2394973	2395176	-0.113413	0.892814		-0.105976	0.933761		-0.171031	0.908288		0.040461	1		putative phage tail fiber protein
STM14_3799	STM14_3799	3318870	3319928	-0.113126	0.50166		-0.052627	0.855748		0.118114	0.648659		-0.12452	1		putative methyl-accepting chemotaxis protein
STM14_2179	dadA	1913378	1914676	-0.113091	0.930929		-0.0490468	0.984368		-0.269629	0.850099		-0.0380294	1		D-amino acid dehydrogenase small subunit
STM14_4545	STM14_4545	3983349	3984206	-0.113062	0.8846		-0.231139	0.7117		-0.389284	0.473459		-0.434703	1		putative phosphotransferase system enzyme II
STM14_2767	STM14_2767	2391120	2392109	-0.112884	0.865594		0.00127584	1		0.0328937	1		0.40491	1		putative cytoplasmic protein
STM14_2360	leuZ	2046767	2046854	-0.112637	1		0.62455	0.775487		0.0421472	1		-0.977835	1
STM14_5274	STM14_5274	4647588	4647794	-0.112564	0.976908		0.0146289	1		0.176178	0.970556		0.0122896	1		putative cytoplasmic protein
STM14_0444	yaiW	432287	433381	-0.111871	0.891215		-0.401109	0.3643		-0.284434	0.718698		-0.05503	1		putative outer membrane lipoprotein
STM14_5110	STM14_5110	4490364	4490702	-0.11159	0.930929		0.00747333	1		0.290802	0.789399		0.368145	1		putative inner membrane protein
STM14_4846	STM14_4846	4258594	4259523	-0.111401	0.793478		-0.382368	0.104174		-0.126857	0.859438		-0.0485335	1		putative acetyl esterase
STM14_1439	STM14_1439	1298444	1298677	-0.111396	0.913303	-2	0.476453	0.280781		-0.0534025	0.990772	-1	0.224579	1		prophage DinI
STM14_2552	dacD	2187577	2188749	-0.111235	0.934736		-0.10951	0.951656		0.0477322	0.999109		-0.808357	1		D-alanyl-D-alanine carboxypeptidase
STM14_4657	glmU	4089267	4090637	-0.111093	1		0.0903984	1		-0.752826	0.846362		-1.85607	1		bifunctional N-acetylglucosamine-1-phosphate uridyltransferase/glucosamine-1-phosphate acetyltransferase
STM14_4622	dgoK	4046073	4046951	-0.110889	0.828833		0.0694576	0.930323		-0.152209	0.842205		-0.497578	1		2-oxo-3-deoxygalactonate kinase
STM14_0285	yaeB	284996	285703	-0.11088	0.958759		0.30806	0.792841		0.418216	0.766014		0.466617	1		putative regulatory protein
STM14_3020	eutJ	2624099	2624938	-0.110804	0.923042		-0.309654	0.692939		0.0529374	0.995459		0.176886	1		ethanolamine utilization protein
STM14_2218	STM14_2218	1944987	1946732	-0.11036	0.929534		-0.137056	0.947779		0.174419	0.891128		0.239036	1		putative penicillin-binding protein 3
STM14_2886	STM14_2886	2505647	2506477	-0.109724	0.930929		-0.0360531	0.998446		-0.388524	0.665909	-1	-0.822875	1		putative transketolase
STM14_0459	aroL	441538	442083	-0.109401	0.972011		-0.142797	0.966116		0.280686	0.933536		0.879394	1		shikimate kinase II
STM14_4654	aroE_3	4079907	4080725	-0.109261	0.812476		-0.0649622	0.938488		-0.00102068	1		0.0299509	1		shikimate 5-dehydrogenase
STM14_4774	udp	4193076	4193837	-0.109007	0.877847		-0.340118	0.381953		0.255805	0.675604		-0.954325	1		uridine phosphorylase
STM14_3220	STM14_3220	2823013	2823675	-0.108814	0.931366		-0.0270712	0.999625		0.10266	0.944669		-0.275975	1		hypothetical protein
STM14_1235	STM14_1235	1135887	1136207	-0.108701	0.934562		0.217437	0.822649		0.129143	0.943801		0.34986	1		putative inner membrane protein
STM14_3508	STM14_3508	3068687	3068806	-0.108506	0.865594		-0.240845	0.621549		0.102492	0.917128		0.241169	1		hypothetical protein
STM14_1716	ssaS	1509364	1509630	-0.108217	0.838309		0.159593	0.707214		-0.400591	0.249022		-0.739509	1		type III secretion system apparatus protein
STM14_4043	oadB	3532628	3533929	-0.108202	0.850036		-0.146924	0.775532		-0.506532	0.076626		-0.0707212	1		putative sodium ion pump oxaloacetate decarboxylase beta chain
STM14_3835	STM14_3835	3344681	3346135	-0.107886	0.681892		-0.147951	0.665931		-0.113803	0.789399		-0.0831921	1		putative cation transporter
STM14_5452	STM14_5452	4813981	4814817	-0.107694	0.596169		-0.0700445	0.808403		-0.124872	0.733719		0.0981107	1		putative PTS permease
STM14_0065	STM14_0065	64862	66637	-0.107495	0.814137		-0.197221	0.583982		-0.119793	0.882489		-0.301797	1		pyruvate carboxylase subunit B
STM14_0837	STM14_0837	783488	784228	-0.107494	0.865594		-0.314719	0.432076		-0.0593595	0.971943		-0.61249	1		putative cytoplasmic protein
STM14_1281	putP	1170325	1171833	-0.107389	0.891215		-0.0230606	0.999102		0.00360909	1		0.414565	1		major sodium/proline symporter
STM14_5083	STM14_5083	4467202	4467378	-0.107378	0.945705		-0.451336	0.667726		-0.017163	1		0.324953	1		hypothetical protein
STM14_3811	hybC	3327038	3328741	-0.106868	0.771115		0.0294487	0.974377		0.0461222	0.95737		0.06508	1		hydrogenase 2 large subunit
STM14_3817	STM14_3817	3332575	3334218	-0.106594	0.705726		-0.182186	0.328312		-0.00163652	1		0.0612275	1		putative methyl-accepting chemotaxis protein
STM14_5342	nrdG	4709322	4709786	-0.105825	0.942866		0.103763	0.95948		0.108502	0.964293		0.567998	1		anaerobic ribonucleotide reductase-activating protein
STM14_2324	STM14_2324	2015923	2017794	-0.105784	0.903086		-0.00714484	1		-0.0877933	0.953172		-0.282038	1		putative penicillin-binding protein
STM14_4401	STM14_4401	3851427	3851912	-0.105629	0.850036		-0.0263178	0.989036		-0.0440122	0.985273		-0.267231	1		putative acetyltransferase
STM14_1930	srfC	1694050	1696194	-0.105349	0.943512		-0.313963	0.736913		0.0572351	0.999109		0.962028	1		putative virulence protein
STM14_3944	STM14_3944	3444653	3445426	-0.105329	0.900188		-0.0436942	0.977899		-0.0358132	0.999109		0.105281	1		galactitol utilization operon transcriptional repressor
STM14_4510	STM14_4510	3952657	3953508	-0.105162	0.910055		0.071084	0.964479		0.0984666	0.951085		0.294412	1		putative cytoplasmic protein
STM14_1115	ycaQ	1031560	1032792	-0.105013	0.847009		-0.18565	0.693748		0.00538146	1		-0.0773575	1		putative cytoplasmic protein
STM14_4955	argE	4356379	4357530	-0.104848	0.800608		-0.0640537	0.899853		-0.127674	0.792148		-0.335658	1		acetylornithine deacetylase
STM14_2380	fliD	2060807	2062210	-0.104799	0.885112		-0.215161	0.696119		-0.366426	0.499762		0.920064	1		flagellar capping protein
STM14_1954	STM14_1954	1714509	1715315	-0.104404	0.934736		0.121617	0.940215		-0.144377	0.933536		0.483511	1		putative nucleoside triphosphatase
STM14_5404	STM14_5404	4774537	4775532	-0.104382	0.644582		-0.0189758	0.977176		0.00764933	1		-0.0394968	1		putative inner membrane protein
STM14_3336	STM14_3336	2931212	2932078	-0.104312	0.812231		-0.100819	0.839557		0.0147324	1		-0.0306279	1		putative transposase
STM14_3420	mltB	2997210	2998289	-0.104264	0.917696		0.0873236	0.945231		0.191041	0.866646		0.401297	1		murein hydrolase B
STM14_2925	STM14_2925	2538835	2539353	-0.104084	0.632324		-0.0343712	0.948465		-0.0483417	0.927659		-0.262514	1		putative periplasmic protein
STM14_1125	ycbB	1043379	1045220	-0.103836	0.896772		0.0241989	0.99528		0.220899	0.744334		0.461427	1		hypothetical protein
STM14_5159	phnA	4548230	4548565	-0.103728	0.950303		-0.946914	0.121562	-1	-0.281777	0.891662		-0.255153	1		hypothetical protein
STM14_1450	STM14_1450	1303055	1303357	-0.103724	0.872069		-0.393541	0.228455		0.0956502	0.925324		1.01308	0.749192	1	phage-holin analog protein
STM14_0300	dkgB	295769	296572	-0.103714	0.980906		0.351016	0.863595		0.250403	0.934617		-1.19643	1		2,5-diketo-D-gluconate reductase B
STM14_2776	ccmH_1	2398946	2399989	-0.103619	0.894033		-0.0302515	0.989036		-0.0224823	1		0.165575	1		putative heme lyase subunit
STM14_4161	kefB	3621069	3622874	-0.103495	0.743169		-0.00248634	1		-0.134508	0.663554		0.124172	1		glutathione-regulated potassium-efflux system protein KefB
STM14_1052	hcp	971292	972944	-0.103307	0.879798		0.0381699	0.980234		-0.288621	0.610066		-0.241797	1		hydroxylamine reductase
STM14_5058	STM14_5058	4445669	4446391	-0.103069	0.844998		-0.00123379	1		-0.271194	0.591939		-0.255525	1		putative phage baseplate component
STM14_1456	STM14_1456	1306078	1308009	-0.102884	0.893332		-0.112902	0.893997		-0.153839	0.883901		0.237062	1		terminase-like large protein
STM14_5288	STM14_5288	4658867	4659088	-0.102828	0.967396		0.0984987	0.967371		0.214764	0.917947		1.33746	1		hypothetical protein
STM14_2790	napF	2410707	2411198	-0.102577	0.950933		0.00769696	1		-0.955844	0.17819		-0.970964	1		ferredoxin-type protein
STM14_0601	sfbB	572673	573689	-0.102399	0.94775		0.0213507	1		-0.00996598	1		0.136831	1		putative ABC-type transport system ATPase component
STM14_3637	STM14_3637	3191472	3192494	-0.102229	0.92072		0.205038	0.810289		-0.155732	0.905135		-0.51843	1		putative transcriptional regulator
STM14_4091	acrF	3576172	3579285	-0.102119	0.665969		-0.00543522	1		-0.0452261	0.948302		-0.103325	1		multidrug transport protein
STM14_3125	STM14_3125	2736936	2737814	-0.101792	0.74502		0.0695502	0.835788		-0.190209	0.439656		-0.324057	1		putative hydrolase
STM14_2132	narG	1869102	1872845	-0.101561	0.869812		-0.469685	0.102448		-0.180195	0.82247		-0.595825	1		nitrate reductase 1 alpha subunit
STM14_2651	STM14_2651	2294185	2294343	-0.101278	0.934562		-0.491888	0.342332		-0.0826887	0.977697		-0.593596	1		hypothetical protein
STM14_3064	purM	2664610	2665662	-0.101189	0.961805		-0.0313657	1		0.252191	0.898575		1.00378	1		phosphoribosylaminoimidazole synthetase
STM14_3937	agaR	3439691	3440524	-0.10113	0.869812		0.273461	0.393317		-0.108113	0.908288		-0.284442	1		AGA operon transcriptional repressor
STM14_4454	yibK	3903283	3903756	-0.100817	0.961805		0.109718	0.958358		0.124392	0.965796		1.34569	1		putative tRNA/rRNA methyltransferase YibK
STM14_5377	idnR	4742085	4743083	-0.100748	0.791846		-0.0382734	0.952423		-0.0989455	0.869894		-0.199704	1		L-idonate regulator
STM14_3211	STM14_3211	2817545	2818177	-0.100478	0.781469		-0.124429	0.775487		-0.031188	0.988373		-0.0503565	1		hypothetical protein
STM14_3390	nrdF	2974872	2975831	-0.100443	0.6846		-0.187012	0.396653		-0.0169085	0.999109		-0.0569409	1		ribonucleotide-diphosphate reductase subunit beta
STM14_4854	STM14_4854	4266930	4267085	-0.100381	0.905615		0.217652	0.694217		0.0643088	0.979038		-0.350272	1		hypothetical protein
STM14_0121	araA	118789	120291	-0.0999877	0.854318		-0.103141	0.868137		-0.112449	0.916838		0.395738	1		L-arabinose isomerase
STM14_0650	STM14_0650	615498	617150	-0.0999749	0.793446		-0.00146359	1		-0.0971796	0.883901		-0.324612	1		putative inner membrane protein
STM14_4377	STM14_4377	3831669	3832793	-0.0995604	0.855888		-0.256439	0.475043		0.0732686	0.934922		-0.0919467	1		hypothetical protein
STM14_2520	cbiD	2161235	2162374	-0.0993258	0.933038		-0.277807	0.691037		-0.148464	0.925324		0.417579	1		cobalt-precorrin-6A synthase
STM14_0085	caiB	84892	86109	-0.0992347	0.809369		-0.191506	0.506901		0.0757145	0.924367		0.126202	1		crotonobetainyl-CoA:carnitine CoA-transferase
STM14_2391	fliG	2069619	2070614	-0.0989039	0.919539		-0.240906	0.707745		-0.0650032	0.975594		0.672451	1		flagellar motor switch protein G
STM14_2109	oppB	1849255	1850175	-0.0988833	0.930929		-0.252274	0.721704		-0.357643	0.714371		-0.208447	1		oligopeptide transporter permease
STM14_2477	STM14_2477	2128983	2129522	-0.0986495	0.90742		-0.0989299	0.894037		-0.192987	0.780229		-0.836222	1		hypothetical protein
STM14_4373	dppB	3826947	3827966	-0.0986494	0.882712		-0.0855275	0.93397		-0.281014	0.620861		-0.211963	1		dipeptide transporter permease DppB
STM14_4587	STM14_4587	4014492	4015577	-0.09862	0.868577		-0.0334407	0.989036		0.166449	0.792462		-0.474046	1		putative periplasmic protein
STM14_4042	STM14_4042	3531877	3532608	-0.0984063	0.831683		0.0383625	0.966081		-0.0890972	0.913738		-0.206951	1		putative inner membrane protein
STM14_0341	STM14_0341	337687	338520	-0.0982599	0.712632		-0.109577	0.748677		-0.157466	0.615016		-0.364279	1		putative RHS-like protein
STM14_1066	tnpA_3	983495	983953	-0.0981477	0.819249		-0.027533	0.980234		-0.0493342	0.959356		0.0367371	1		transposase
STM14_5312	STM14_5312	4681291	4682796	-0.0978708	0.877541		-0.284502	0.528077		-0.320987	0.490133		-0.564362	1		putative NAD-dependent aldehyde dehydrogenase
STM14_2523	cbiA	2163973	2165352	-0.0974152	0.885112		-0.0216228	1		0.188775	0.778124		0.0656314	1		cobyrinic acid a,c-diamide synthase
STM14_1630	nlpC	1431996	1432460	-0.0974037	0.889066		-0.265831	0.57192		-0.689247	0.0530186		0.946815	1		lipoprotein
STM14_4372	dppC	3826035	3826937	-0.0973908	0.844998		0.10263	0.851499		-0.0538554	0.959356		0.507607	1		dipeptide transporter
STM14_0084	caiC	83276	84829	-0.0971132	0.681304		-0.114289	0.656473		-0.165001	0.579228		0.232403	1		putative crotonobetaine/carnitine-CoA ligase
STM14_0035	bcfH	31274	32119	-0.0969858	0.828833		-0.281376	0.151522		-0.110616	0.850049		-0.565502	1		putative thiol-disulfide isomerase
STM14_5432	yjiS	4793387	4793551	-0.0968964	0.824337		-0.0279753	0.978219		-0.0254544	0.998798		-0.0563059	1		putative cytoplasmic protein
STM14_1096	pflA	1011047	1011844	-0.0964619	0.933038		-0.473851	0.322156		-0.596423	0.260494		0.1837	1		pyruvate formate lyase-activating enzyme 1
STM14_1665	sufC	1464172	1464918	-0.0963861	0.956431		-0.152297	0.940215		0.513317	0.578452		0.190699	1		cysteine desulfurase ATPase component
STM14_3813	hybA	3329906	3330892	-0.0963202	0.865594		-0.191032	0.675979	-1	-0.194629	0.761471		-0.013729	1		hydrogenase 2 protein HybA
STM14_1230	yccA	1132612	1133271	-0.0961879	0.94775		-0.00727346	1		0.156627	0.933536		0.289862	1		hypothetical protein
STM14_0108	apaG	102995	103372	-0.096103	1		0.20304	0.963213		-0.672384	0.867969		-1.3367	1		ApaG
STM14_5437	hsdM	4796366	4797955	-0.0956893	0.880177		0.0355537	0.974377		0.169697	0.771252		0.398382	1		DNA methylase M
STM14_5120	STM14_5120	4499243	4500520	-0.0956646	0.768623		0.078824	0.827425		-0.323761	0.0725671		-0.778493	1		cation efflux pump
STM14_1239	STM14_1239	1138763	1138873	-0.0954578	0.969006		0.337824	0.775532		0.332582	0.874825		0.313875	1		putative cytoplasmic protein
STM14_5393	STM14_5393	4764339	4767980	-0.0954362	0.731488	1	-0.181285	0.369439	1	-0.28576	0.306385	1	0.134541	1		putative DNA repair ATPase
STM14_3655	STM14_3655	3206505	3207581	-0.0953223	0.743169		-0.0851659	0.766677		0.399896	0.0021396		0.650451	1	1	putative outer membrane protein
STM14_0706	dsbG	669956	670702	-0.0951389	0.971196		-0.219195	0.883601		0.323012	0.828241		-0.186988	1		disulfide isomerase/thiol-disulfide oxidase
STM14_5515	sthA	4869449	4870132	-0.0946741	0.671125		-0.0837137	0.7573		0.00261239	1		-0.250532	1		putative fimbrial chaparone
STM14_2359	STM14_2359	2046185	2046517	-0.0945755	0.938653		-0.071485	0.959468		0.141308	0.923404		-0.238211	1		putative inner membrane protein
STM14_1684	orf242	1485236	1485964	-0.0941842	0.892814		0.0666281	0.951025		0.0595933	0.967679		-0.269366	1		putative regulatory protein
STM14_4221	feoA	3677788	3678015	-0.0941823	0.938653		-0.0865394	0.937491		-0.0175405	1		-0.607998	1		ferrous iron transport protein A
STM14_0326	STM14_0326	318838	319221	-0.0937954	0.842398		-0.0105404	1		-0.173771	0.750388		-0.613588	1		putative periplasmic protein
STM14_1617	STM14_1617	1421769	1421954	-0.0937891	0.961761		0.243351	0.824998		0.419543	0.693245		-0.0465537	1		hypothetical protein
STM14_937	tnpA_2	874624	875082	-0.0936186	0.821306		0.0285335	0.978219		-0.0365751	0.981584		0.0173638	1		transposase
STM14_4027	nanK	3518801	3519676	-0.0935261	0.876251		-0.0900382	0.90984		-0.0261943	1		0.29172	1		N-acetylmannosamine kinase
STM14_5510	creC	4862276	4863700	-0.0934604	0.83475		-0.211988	0.527869		-0.177812	0.7405		0.139895	1		sensory histidine kinase CreC
STM14_4935	metF	4336634	4337524	-0.0925063	0.83874		-0.0853577	0.884801		-0.183899	0.719459		-0.379141	1		5,10-methylenetetrahydrofolate reductase
STM14_4710	rep	4137876	4139999	-0.0917644	0.969211		-0.471298	0.66236		-0.364638	0.867969		0.134844	1		ATP-dependent DNA helicase Rep
STM14_2236	STM14_2236	1957263	1959902	-0.0912007	0.891077		-0.0885864	0.912405		0.0927456	0.93608		0.160258	1		putative inner membrane protein
STM14_5282	cycA	4652199	4653608	-0.091111	0.818496		0.026875	0.973101		-0.0902719	0.875885		0.241071	1		D-alanine/D-serine/glycine permease
STM14_0354	safC	344251	346761	-0.0909002	0.852447		-0.0421459	0.967371		0.0576103	0.954872		-0.288368	1		putative fimbrial usher
STM14_1987	STM14_1987	1746016	1746465	-0.0904651	0.961805		-0.417378	0.638215		0.0413593	1		0.41523	1		putative inner membrane protein
STM14_3849	ygiX	3358897	3359709	-0.0902283	0.901239		-0.0639929	0.951025		-0.445296	0.329302		-0.514403	1		DNA-binding transcriptional regulator QseB
STM14_0092	fixC	91173	92459	-0.0899612	0.879798		-0.267595	0.463666		-0.011288	1		-0.197145	1		putative oxidoreductase FixC
STM14_5108	yjbQ	4489588	4490004	-0.0897004	0.872069		-0.04918	0.95948		0.081885	0.92677		-0.729234	1		putative cytoplasmic protein
STM14_4999	STM14_4999	4394785	4394973	-0.0892239	0.913303		0.0176255	1	1	-0.0647731	0.963927		-0.111037	1		putative cytoplasmic protein
STM14_2873	lrhA	2491677	2492615	-0.0891418	0.91876		0.182731	0.751216		0.416841	0.407224	1	-0.682784	1		NADH dehydrogenase transcriptional repressor
STM14_4880	STM14_4880	4286035	4286430	-0.0890767	0.934736		-0.0645313	0.95829		0.00537057	1		0.588495	1		putative inner membrane protein
STM14_3896	oat	3402931	3404337	-0.0888302	0.800267		-0.100241	0.822804		0.12239	0.792148		0.0739867	1		putrescine--2-oxoglutarate aminotransferase
STM14_4236	STM14_4236	3693869	3694129	-0.0887953	0.943729		0.407164	0.4294		-0.207171	0.881696		0.38424	1		putative DNA-damage-inducibile protein
STM14_3571	STM14_3571	3134509	3134736	-0.0886219	0.94775		-0.193204	0.873073		-7.95173e-05	1		0.172095	1		hypothetical protein
STM14_2853	yfbK	2473237	2475018	-0.0883367	0.831683		-0.193341	0.416547		-0.238422	0.285125		0.012012	1		hypothetical protein
STM14_1946	tehB	1708339	1708935	-0.0882895	0.896772		-0.206406	0.765401		-0.303198	0.625256		-0.682615	1		tellurite resistance protein TehB
STM14_3644	kduI	3198201	3199037	-0.0882198	0.705333		0.0948568	0.689924		0.0682721	0.891128		0.179665	1		5-keto-4-deoxyuronate isomerase
STM14_1686	ssrB	1486143	1486781	-0.0881954	0.819249		0.132337	0.629806		0.122049	0.76141		0.152457	1		transcriptional activator
STM14_0448	ddl_1	434236	435330	-0.088114	0.905456		0.0866768	0.922872		-0.400915	0.34305		-0.821442	1		D-alanyl-alanine synthetase A
STM14_0845	STM14_0845	792273	794168	-0.088109	0.812476		-0.070491	0.890367		-0.0402902	0.960533		0.0947996	1		putative glycosyl transferase
STM14_4572	STM14_4572	4004911	4005924	-0.088004	0.885112		0.0981129	0.883601		0.100225	0.925324		-0.355124	1		putative cytoplasmic protein
STM14_3931	garL	3435622	3436392	-0.0875558	0.793924		-0.0499504	0.923416		0.0762158	0.908288		0.256393	1		alpha-dehydro-beta-deoxy-D-glucarate aldolase
STM14_5516	STM14_5516	4870203	4870748	-0.0875139	0.738817		-0.113608	0.62497		-0.0803369	0.867969		-0.293091	1		putative fimbrial chaparone
STM14_4557	STM14_4557	3992829	3993152	-0.0873961	0.849449		-0.117852	0.820366		-0.0888	0.904818		0.076687	1		putative DNA-binding protein
STM14_2685	STM14_2685	2325902	2326939	-0.0873226	0.933038		0.145178	0.857238	-1	-0.0783544	0.961955		0.744388	1		putative 1,2-dioxygenase
STM14_3430	ygaA	3003600	3005120	-0.0867033	0.934736		0.0510661	0.974609		0.129517	0.925672		-0.275126	1		anaerobic nitric oxide reductase transcription regulator
STM14_4842	yihZ	4256316	4256753	-0.0864383	0.934736		-0.0674542	0.958501		-0.16283	0.899123		-0.608722	1		D-tyrosyl-tRNA deacylase
STM14_2450	STM14_2450	2111005	2112249	-0.0863243	0.96759		-0.141875	0.934119		0.146587	0.941393		0.505651	1		portal protein
STM14_3194	STM14_3194	2810493	2810966	-0.0862426	0.934736		0.250835	0.657419		0.120936	0.925324		0.0987676	1		endopeptidase-like protein
STM14_3366	ygaF	2959079	2960347	-0.0858115	0.91171		0.0653911	0.951025		0.163041	0.863565		-0.160603	1		hypothetical protein
STM14_3353	STM14_3353	2949636	2949833	-0.0856853	0.952454		-0.111808	0.956907		0.165786	0.914617		-0.379872	1		hypothetical protein
STM14_4556	STM14_4556	3992486	3992845	-0.0855998	0.94133		0.00892	1		0.0981049	0.950914		-0.106334	1		putative cytoplasmic protein
STM14_1506	STM14_1506	1344493	1344636	-0.0855123	0.913303		0.485452	0.0366043		0.141323	0.883901		-0.375495	1		hypothetical protein
STM14_4594	yidH	4020428	4020775	-0.0853112	0.938653		0.117402	0.931308		-0.00316172	1		-0.628655	1		putative inner membrane protein
STM14_2806	STM14_2806	2428153	2428293	-0.0852206	0.864617		-0.0325142	0.984368		-0.0861022	0.933536		-0.336544	1		hypothetical protein
STM14_4905	STM14_4905	4307515	4308279	-0.0851451	0.900873		0.0387713	0.967371		0.0268571	1		-0.0113898	1		ribulose-phosphate 3-epimerase
STM14_1068	STM14_1068	984416	985099	-0.0851411	0.961805		-0.377224	0.663186		0.202683	0.899123		0.0278049	1		putative integrase
STM14_0325	STM14_0325	318368	318853	-0.084638	0.756427		0.000157556	1		-0.0382088	0.959356		-0.415376	1		putative cytoplasmic protein
STM14_0896	gpmA	836703	837455	-0.0844587	1		-0.151467	1		0.174107	1		0.0526711	1		phosphoglyceromutase
STM14_3311	STM14_3311	2907626	2908444	-0.0843731	0.933038		-0.0848227	0.938325		-0.365212	0.496799		0.665516	1		putative cytoplasmic protein
STM14_4013	yrbL	3502076	3502708	-0.0843721	0.889066		-0.281716	0.451939		-0.15441	0.835385		0.45317	1		hypothetical protein
STM14_2194	minD	1923507	1924319	-0.0843187	0.978682		-0.724502	0.427424		0.418059	0.713252		-0.0933969	1		cell division inhibitor MinD
STM14_2654	stcB	2297911	2298594	-0.0840306	0.793478		-0.0546071	0.931308		-0.0852701	0.878692		-0.390511	1		putative periplasmic chaperone protein
STM14_0686	entF	646156	650040	-0.083844	0.894033		-0.172459	0.72025		0.0683974	0.949864		-0.0181543	1		enterobactin synthase subunit F
STM14_0666	apeE	627887	629857	-0.083771	0.790392		-0.0460676	0.93397		-0.156765	0.641361		0.155651	1		outer membrane esterase
STM14_3964	pnp	3462431	3464566	-0.0836329	0.956448		-0.00768549	1		1.25741	3.32026e-06	2	-0.717823	1		polynucleotide phosphorylase/polyadenylase
STM14_2950	pgtP	2563682	2565073	-0.0834319	0.691919		-0.100243	0.631474		-0.168777	0.407224		-0.0899139	1		transporter
STM14_5135	yjcE	4525708	4527354	-0.0833983	0.881029		-0.461521	0.042205		-0.0370454	0.990829		-0.981852	1		Na/H transport protein
STM14_5320	STM14_5320	4688541	4689707	-0.0832635	0.933038		-0.040297	0.984859		-0.0813802	0.950454		-0.3164	1		hypothetical protein
STM14_3105	STM14_3105	2719315	2724249	-0.0829007	0.745181		-0.0324962	0.954198		-0.0786696	0.891128		0.0646117	1		putative inner membrane lipoprotein
STM14_2116	hns	1857972	1858385	-0.082894	1		1.04811	0.780398		0.296308	1		-4.71233	1		global DNA-binding transcriptional dual regulator H-NS
STM14_4518	STM14_4518	3962472	3962597	-0.082389	0.811376	2	-0.22003	0.280281	3	-0.246292	0.343072		-0.167766	1		hypothetical protein
STM14_4030	nanA	3522015	3522908	-0.0823656	0.855888		-0.267077	0.280781		0.0613891	0.934103		-0.501824	1		N-acetylneuraminate lyase
STM14_2793	yojI	2412315	2413958	-0.0823519	0.934736		-0.153613	0.853629		-0.258181	0.772987		-0.654411	1		multidrug transporter membrane component/ATP-binding component
STM14_2681	yohI	2322277	2323215	-0.0822895	0.910055		-0.173997	0.748677		-0.37136	0.395681		-0.330476	1		tRNA-dihydrouridine synthase C
STM14_2007	fnr	1764351	1765103	-0.0821622	0.944403		0.182265	0.794758		0.233145	0.792283		1.04718	1		fumarate/nitrate reduction transcriptional regulator
STM14_3578	ygdH	3138652	3140016	-0.0816963	0.965808		-0.21583	0.869952		0.270305	0.844736		-0.169818	1		putative nucleotide binding protein
STM14_3494	invB	3058206	3058613	-0.0815902	0.814307		-0.0626712	0.893116		0.111368	0.818099		0.345482	1		secretion chaperone
STM14_0231	fhuB	228365	230422	-0.0814567	0.930929		0.027494	0.991288		-0.00694721	1		-0.546565	1		iron-hydroxamate transporter permease subunit
STM14_5338	STM14_5338	4706054	4706794	-0.0814041	0.944792		0.166238	0.855748		-0.277006	0.805719		-0.193256	1		4-hydroxy-2-oxoglutarate aldolase
STM14_2215	STM14_2215	1942681	1943139	-0.08084	0.931217		-0.0640164	0.951025		-0.280945	0.674072		-0.909452	1		hypothetical protein
STM14_2348	araH	2037537	2038094	-0.0807317	0.956431		-0.154328	0.899186		-0.0872107	0.971082		-0.550782	1		putative intracellular protease/amidase
STM14_5334	STM14_5334	4702331	4703107	-0.0807163	0.938533		-0.0248638	0.999102		-0.137324	0.916335		0.355158	1		putative inner membrane protein
STM14_3138	cadA	2751503	2753647	-0.0801316	0.819958		-0.0723863	0.874642		-0.0707887	0.919041		0.0450457	1		lysine decarboxylase 1
STM14_4707	ppiC	4137156	4137437	-0.0799782	0.972011		0.163876	0.92792		-0.344317	0.859916		0.17776	1		peptidyl-prolyl cis-trans isomerase C
STM14_4113	mscL	3595147	3595560	-0.0799597	0.788094		0.107818	0.68771		-0.292658	0.0972333		0.209929	1		large-conductance mechanosensitive channel
STM14_2335	cheW	2028058	2028561	-0.0796592	0.964479		0.270406	0.749851		0.055097	1		0.148352	1		purine-binding chemotaxis protein
STM14_5057	STM14_5057	4445535	4445660	-0.0795999	0.956431		-0.0192429	1		-0.0970216	0.955682		0.327402	1		hypothetical protein
STM14_4788	fadA	4206349	4207512	-0.0795236	0.844998		0.154458	0.604255		-0.000216558	1		-0.642961	1		3-ketoacyl-CoA thiolase
STM14_0773	gltI	729406	730332	-0.0794707	0.945705		-0.242439	0.740879		0.0215984	1		0.247611	1		glutamate and aspartate transporter subunit
STM14_3029	tnpA_8	2630883	2631341	-0.0794162	0.858673		-0.0162699	0.998198		-0.160417	0.752386		0.0255628	1		transposase
STM14_0629	STM14_0629	602079	602516	-0.0793765	0.966296		-0.100444	0.951025		0.205144	0.877888		-1.02415	1		putative inner membrane protein
STM14_3214	STM14_3214	2819689	2820573	-0.0793576	0.943871		-0.31795	0.573759		-0.199032	0.883901		-0.214406	1		phage replication protein O
STM14_0604	ybbS	575544	576470	-0.0793171	0.938653		-0.10339	0.933616		-0.227091	0.808236		-0.115303	1		DNA-binding transcriptional activator AllS
STM14_3056	STM14_3056	2657883	2658191	-0.079055	0.984547		0.152935	0.95829		0.313303	0.898129		0.470406	1		hypothetical protein
STM14_935	ybhL	873730	874434	-0.0789125	0.930929		-0.408273	0.259213	-1	-0.269594	0.703537		-0.281361	1		putative permease
STM14_2259	STM14_2259	1973068	1973197	-0.0788599	0.941205		-0.334645	0.543826		-0.133244	0.925324		0.140228	1
STM14_2905	STM14_2905	2520200	2521303	-0.0784519	0.741576		0.0121939	0.995862		-0.00619541	1		-0.0750254	1		putative cytoplasmic protein
STM14_2915	dedA	2531306	2531965	-0.0784145	0.956431		-0.37378	0.571207		-0.482634	0.520994		0.470493	1		hypothetical protein
STM14_3515	STM14_3515	3075786	3077282	-0.0781517	0.903086		-0.19199	0.656473		-0.121353	0.899123		0.273197	1		putative permease
STM14_3274	yfiR	2866902	2867420	-0.0778652	0.855888		-0.0601981	0.923416		-0.111145	0.850099		0.00716021	1		putative periplasmic protein
STM14_3306	STM14_3306	2902197	2903024	-0.0775366	0.819806		0.050321	0.928073		0.0654605	0.919041	1	-0.00595812	1		putative cytoplasmic protein
STM14_2198	STM14_2198	1926390	1926578	-0.0773908	0.981436		0.00727458	1		0.166656	0.948958		0.605853	1		hypothetical protein
STM14_0208	stiB	208357	209040	-0.0773286	0.878129		-0.0153466	1		-0.266806	0.460441		-0.194404	1		putative fimbrial chaparone
STM14_4072	STM14_4072	3561997	3563001	-0.0772724	0.885112		0.00831082	1		-0.063625	0.951085		-0.359526	1		putative sulfite oxidase subunit YedY
STM14_3638	lysA	3192504	3193766	-0.0772436	0.961805		0.104895	0.933602		-0.0375692	1		0.220288	1		diaminopimelate decarboxylase
STM14_3802	gsp	3320598	3322454	-0.0772239	0.8059		-0.00198394	1		-0.0998531	0.844736		-0.48909	1		bifunctional glutathionylspermidine amidase/glutathionylspermidine synthetase
STM14_5497	lplA	4848767	4849783	-0.0771829	0.933038		-0.048542	0.967371		-0.101119	0.927279		-0.211084	1		lipoate-protein ligase A
STM14_2504	cobT	2148854	2149924	-0.0771458	0.961805		0.0488511	0.988144		-0.624253	0.394583		-0.480383	1		nicotinate-nucleotide--dimethylbenzimidazole phosphoribosyltransferase
STM14_2427	STM14_2427	2093906	2094127	-0.0769948	0.938653		0.0466569	0.978219		-0.270779	0.725119		-0.407223	1		hypothetical protein
STM14_4514	yicH	3956456	3958165	-0.0768889	0.843878		-0.0590582	0.918493		-0.00716777	1		0.0468953	1		putative inner membrane protein
STM14_2826	STM14_2826	2447593	2448396	-0.076498	0.911637		0.147969	0.749667		-0.0863702	0.931712		0.0845049	1		putative aldolase
STM14_4284	STM14_4284	3741634	3742002	-0.0758819	0.944792		-0.0949981	0.936851		-0.14833	0.916335		-0.214929	1		death-on-curing protein
STM14_1717	ssaT	1509631	1510410	-0.0757283	0.973017		-0.597195	0.521797		-0.537016	0.69399		-0.443558	1		type III secretion system apparatus protein
STM14_0198	speE	195721	196581	-0.0756563	0.938653		-0.243216	0.674379	-1	-0.107561	0.933536	1	-0.149455	1		spermidine synthase
STM14_0401	STM14_0401	389475	390218	-0.0756408	0.851506	1	-0.149669	0.641264	2	0.148308	0.742739		-0.0151535	1		putative response regulator
STM14_5114	ssb	4494226	4494879	-0.075542	1		1.42631	0.528077		2.70034	0.0861256		0.441695	1		single-strand DNA-binding protein
STM14_3796	STM14_3796	3315674	3317146	-0.075369	0.934736		-0.135364	0.869826		-0.356967	0.524499		-0.242436	1		putative D-mannonate oxidoreductase
STM14_5451	STM14_5451	4813212	4813991	-0.0751888	0.803383		-0.0219186	0.977176		0.0062216	1		-0.0679737	1		putative PTS permease
STM14_0358	sinR	349295	350242	-0.0751873	0.819249		-0.106376	0.696106		-0.0241329	0.986686		-0.345107	1		transcriptional regulator
STM14_1638	STM14_1638	1437586	1437699	-0.0750768	0.996042		0.112878	0.99163		0.476384	0.873223		-1.46759	1		hypothetical protein
STM14_4491	radC	3936372	3937211	-0.0748978	0.92072		0.000739969	1		-0.181266	0.859414		-0.548559	1		DNA repair protein RadC
STM14_4751	yigB	4172901	4173617	-0.0748646	0.93022		0.0371845	0.978117		-0.0797764	0.952975		0.161025	1		flavin mononucleotide phosphatase
STM14_2083	yciO	1827469	1828089	-0.074749	0.988631		-0.737283	0.666608		-0.399741	0.910373		-0.392795	1		pseudogene
STM14_0047	STM14_0047	44312	46027	-0.0747031	0.800267		-0.0338915	0.939916		0.0775387	0.850049		-0.0594435	1		putative arylsulfatase
[truncated: 3,528 more rows]

## Sheet: ReadME
Columns for each stress condition show
.logfc	BioTraDIS calculated log fold change between stress condition and untreated control for each coding region
.q	BioTraDIS calculated q value (significance, p value corrected for false discovery rate) between stress condition and untreated control for each coding region
.Alba	AlbaTraDIS log fold change between stress condition and untreated control for each coding region, plus 300bp upstream and downstream to capture changes how expression from transposon promoters affects fitness, only shown for where q < 0.05
